# Supplementary material for: Comparative Microbiomics of Tephritid Frugivorous Pests (Diptera: Tephritidae) From the Field: A Tale of High Variability Across and Within Species
Source: Front Microbiol. 2020 Aug 11;11:1890. doi: 10.3389/fmicb.2020.01890 (PMC7431611; doi:10.3389/fmicb.2020.01890)
Supplement: TABLE S3 — Detailed list ofthe strain composition of the MOCK community. [file Table_3.XLSX]

## Sheet: MockCommunity
ID #	Family	Genus	Species	Strain Number	Biological origin	G-C content	Link
1	Moraxellaceae	Acinetobacter	A. junii	LMG 998	Human (type strain)	38.4%	http://bccm.belspo.be/catalogues/lmg-species-details?NUM=126&FIRSTITEM=1&RANGE=20&LIST1=STRNUM&TEXT1=&LIST2=SPECIES&TEXT2=Acinetobacter%20junii&LIST3=REMARKS&TEXT3=&LIST4=ORIGIN&TEXT4=&LIST5=ALL%20FIELDS&TEXT5=&CONJ=OR&
2	Enterobacteriaceae	Providencia	P. stuartii	LMG 7567	Human (type strain)	41.5%	http://bccm.belspo.be/catalogues/lmg-species-details?NUM=1043&FIRSTITEM=1&RANGE=20&LIST1=STRNUM&TEXT1=&LIST2=SPECIES&TEXT2=Providencia%20stuartii&LIST3=REMARKS&TEXT3=&LIST4=ORIGIN&TEXT4=&LIST5=ALL%20FIELDS&TEXT5=&CONJ=OR&
3	Enterobacteriaceae	Hafnia	H. alvei	LMG 6045	Honeybee, intestine	48.7%	http://bccm.belspo.be/catalogues/lmg-species-details?NUM=708&FIRSTITEM=1&RANGE=20&LIST1=STRNUM&TEXT1=&LIST2=SPECIES&TEXT2=Hafnia%20alvei&LIST3=ORIGSUBST&TEXT3=&LIST4=ORIGIN&TEXT4=&LIST5=ALL%20FIELDS&TEXT5=&CONJ=OR&
4	Enterobacteriaceae	Escherichia	E. coli	LMG 5584	Honeybee, intestine	50.5%	http://bccm.belspo.be/catalogues/lmg-species-details?NUM=639&FIRSTITEM=1&RANGE=20&LIST1=STRNUM&TEXT1=&LIST2=SPECIES&TEXT2=Escherichia%20coli&LIST3=ORIGSUBST&TEXT3=&LIST4=ORIGIN&TEXT4=&LIST5=ALL%20FIELDS&TEXT5=&CONJ=OR&
5	Enterobacteriaceae	Morganella	M. morganii	LMG 7874	Human (type strain)	51.0%	http://bccm.belspo.be/catalogues/lmg-species-details?NUM=2436&FIRSTITEM=1&RANGE=20&LIST1=STRNUM&TEXT1=&LIST2=SPECIES&TEXT2=Morganella%20morganii&LIST3=ORIGSUBST&TEXT3=&LIST4=ORIGIN&TEXT4=&LIST5=ALL%20FIELDS&TEXT5=&CONJ=OR&
6	Enterobacteriaceae	Citrobacter	C. freundii	LMG 3246	(type strain)	51.6%	http://bccm.belspo.be/catalogues/lmg-species-details?NUM=467&FIRSTITEM=1&RANGE=20&LIST1=STRNUM&TEXT1=&LIST2=SPECIES&TEXT2=citrobacter%20freundii&LIST3=ORIGSUBST&TEXT3=&LIST4=ORIGIN&TEXT4=&LIST5=ALL%20FIELDS&TEXT5=&CONJ=OR&
7	Enterobacteriaceae	Pectobacterium	P. carotovorum	LMG 2396	Consolida ambigua	51.9%	http://bccm.belspo.be/catalogues/lmg-species-details?NUM=2177&LIST1=STRNUM&TEXT1=&LIST2=SPECIES&TEXT2=Pectobacterium%20carotovorum&LIST3=ORIGSUBST&TEXT3=&LIST4=ORIGIN&TEXT4=&LIST5=ALL%20FIELDS&TEXT5=&CONJ=OR&FIRSTITEM=1&RANGE=20
8	Enterobacteriaceae	Enterobacter	E. cloacae	LMG 28589	Teramnus labialis	55.1%	http://bccm.belspo.be/catalogues/lmg-species-details?NUM=580&FIRSTITEM=1&RANGE=20&LIST1=STRNUM&TEXT1=&LIST2=SPECIES&TEXT2=enterobacter%20cloacae&LIST3=ORIGSUBST&TEXT3=&LIST4=ORIGIN&TEXT4=&LIST5=ALL%20FIELDS&TEXT5=&CONJ=OR&
9	Enterobacteriaceae	Erwinia	E. persicina	LMG 11254	Tomato (type strain)	55.4%	http://bccm.belspo.be/catalogues/lmg-species-details?NUM=2814&FIRSTITEM=1&RANGE=20&LIST1=STRNUM&TEXT1=&LIST2=SPECIES&TEXT2=Erwinia&LIST3=ORIGSUBST&TEXT3=&LIST4=ORIGIN&TEXT4=&LIST5=ALL%20FIELDS&TEXT5=&CONJ=OR&
10	Enterobacteriaceae	Klebsiella	K. pneumoniae	LMG 3079	Ice cream	57.1%	http://bccm.belspo.be/catalogues/lmg-species-details?NUM=738&FIRSTITEM=1&RANGE=20&LIST1=STRNUM&TEXT1=&LIST2=SPECIES&TEXT2=Klebsiella%20pneumoniae&LIST3=ORIGSUBST&TEXT3=&LIST4=ORIGIN&TEXT4=&LIST5=ALL%20FIELDS&TEXT5=&CONJ=OR&
11	Enterobacteriaceae	Pantoea	P. dispersa	LMG 2603	Soil (type strain)	57.6%	http://bccm.belspo.be/catalogues/lmg-species-details?NUM=1003&FIRSTITEM=1&RANGE=20&LIST1=STRNUM&TEXT1=&LIST2=SPECIES&TEXT2=Pantoea%20dispersa&LIST3=ORIGSUBST&TEXT3=&LIST4=ORIGIN&TEXT4=&LIST5=ALL%20FIELDS&TEXT5=&CONJ=OR&
12	Enterobacteriaceae	Raoultella	R. terrigena	LMG 3222	Drinking water (type strain)	57.8%	http://bccm.belspo.be/catalogues/lmg-species-details?NUM=3402&FIRSTITEM=1&RANGE=20&LIST1=STRNUM&TEXT1=&LIST2=SPECIES&TEXT2=Raoultella%20terrigena&LIST3=REMARKS&TEXT3=&LIST4=ORIGIN&TEXT4=&LIST5=ALL%20FIELDS&TEXT5=&CONJ=OR&
13	Enterobacteriaceae	Serratia	S. marcescens	LMG 2792	Pond water (type strain)	59.8%	http://bccm.belspo.be/catalogues/lmg-species-details?NUM=4097&FIRSTITEM=1&RANGE=20&LIST1=STRNUM&TEXT1=&LIST2=SPECIES&TEXT2=Serratia%20marcescens&LIST3=REMARKS&TEXT3=&LIST4=ORIGIN&TEXT4=&LIST5=ALL%20FIELDS&TEXT5=&CONJ=OR&
14	Ralstoniaceae	Ralstonia	R. insidiosa	LMG 21421	Sputum (type strain)	63.4%	http://bccm.belspo.be/catalogues/lmg-species-details?NUM=3795&FIRSTITEM=1&RANGE=20&LIST1=STRNUM&TEXT1=&LIST2=SPECIES&TEXT2=Ralstonia%20insidiosa&LIST3=REMARKS&TEXT3=&LIST4=ORIGIN&TEXT4=&LIST5=ALL%20FIELDS&TEXT5=&CONJ=OR&
15	Comamonadaceae	Comamonas	C. terrigena	LMG 1253	Hay infusion filtrate (type strain)	65.1%	http://bccm.belspo.be/catalogues/lmg-species-details?NUM=499&FIRSTITEM=1&RANGE=20&LIST1=STRNUM&TEXT1=&LIST2=SPECIES&TEXT2=comamonas%20terrigena&LIST3=ORIGSUBST&TEXT3=&LIST4=ORIGIN&TEXT4=&LIST5=ALL%20FIELDS&TEXT5=&CONJ=OR&
16	Xanthomonadaceae	Stenotrophomonas	S. maltophilia	LMG 958	Human (type strain)	66.3%	http://bccm.belspo.be/catalogues/lmg-species-details?NUM=2469&FIRSTITEM=1&RANGE=20&LIST1=STRNUM&TEXT1=&LIST2=SPECIES&TEXT2=Stenotrophomonas%20maltophilia&LIST3=REMARKS&TEXT3=&LIST4=ORIGIN&TEXT4=&LIST5=ALL%20FIELDS&TEXT5=&CONJ=OR&
17	Comamonadaceae	Delftia	D. tsuruhatensis	LMG 29104	Sewage work (type strain)	66.4%	http://bccm.belspo.be/catalogues/lmg-species-details?NUM=45325&FIRSTITEM=1&RANGE=20&LIST1=STRNUM&TEXT1=&LIST2=SPECIES&TEXT2=delftia%20tsuruhatensis&LIST3=ORIGSUBST&TEXT3=&LIST4=ORIGIN&TEXT4=&LIST5=ALL%20FIELDS&TEXT5=&CONJ=OR&
18	Pseudomonadaceae	Pseudomonas	P. indica	LMG 23066	Oil field soil (type strain)	72.0%	http://bccm.belspo.be/catalogues/lmg-species-details?NUM=4545&FIRSTITEM=1&RANGE=20&LIST1=STRNUM&TEXT1=&LIST2=SPECIES&TEXT2=Pseudomonas%20indica&LIST3=REMARKS&TEXT3=&LIST4=ORIGIN&TEXT4=&LIST5=ALL%20FIELDS&TEXT5=&CONJ=OR&
