# Supplementary material for: Comparative Microbiomics of Tephritid Frugivorous Pests (Diptera: Tephritidae) From the Field: A Tale of High Variability Across and Within Species
Source: Front Microbiol. 2020 Aug 11;11:1890. doi: 10.3389/fmicb.2020.01890 (PMC7431611; doi:10.3389/fmicb.2020.01890)
Supplement: TABLE S12 — Permutational SIMPER analysis (10,000 iterations; dataset B) of the microbiome assemblages of 10 fruit fly species (C. capitata, C. flexuosa, C. podocarpi, C. quilicii, C. rosa, C.cosyra, B. dorsalis, B. oleae, B. zonata, Z. cucurbitae). sd: standard deviation of contribution to dissimilarity between groups; ratio: average to sd ratio; FDR p: probability value after False Discovery Rate correction (Benjamini and Hochberg, 1995); *: FDR p < 0.05, **: FDR p < 0.01. Results are reported for bacterial genera contributing up to 95% of dissimilarity between fruit fly species. Bacterial genera with contribution to average group dissimilarity >5% and significant FDR p are highlighted in blue. [file Table_12.XLSX]

## Sheet: Sheet1
pairwise test n.	fruit fly species a	fruit fly species b	bacterial genus	average contribution to dissimilarity	sd	ratio	average abundance fruit fly species A	average abundance fruit fly species B	cumulative contribution to dissimilarity	FDR p
1	C. capitata	C. cosyra	Morganella	0.162255	0.209974	0.772741	17754.3	311.667	0.197443	*
1	C. capitata	C. cosyra	Klebsiella	0.118468	0.0867112	1.36624	6541.5	12497.3	0.341602	n.s.
1	C. capitata	C. cosyra	Pantoea	0.105232	0.122509	0.858976	9652.56	5820.67	0.469655	*
1	C. capitata	C. cosyra	Gluconobacter	0.0780097	0.0732276	1.0653	3206.39	7952	0.564582	n.s.
1	C. capitata	C. cosyra	Enterobacter	0.0634441	0.0590631	1.07418	1678.28	7424.67	0.641785	n.s.
1	C. capitata	C. cosyra	NA_family_Enterobacteriaceae	0.0500906	0.0782735	0.639943	4058.17	2503.33	0.702738	n.s.
1	C. capitata	C. cosyra	Providencia	0.0383826	0.0586303	0.654655	721.111	3979.83	0.749445	n.s.
1	C. capitata	C. cosyra	Weissella	0.036782	0.0549253	0.669674	72.2222	3980	0.794203	**
1	C. capitata	C. cosyra	Acetobacter	0.0323767	0.0392922	0.823997	1301.89	3100.5	0.833601	n.s.
1	C. capitata	C. cosyra	Fructobacillus	0.0317238	0.0873387	0.363227	3447.5	11	0.872205	n.s.
1	C. capitata	C. cosyra	Serratia	0.0183779	0.0143127	1.28403	446.444	2032.33	0.894568	n.s.
1	C. capitata	C. cosyra	Zymobacter	0.00797557	0.0324464	0.245808	830.444	15.5	0.904273	n.s.
1	C. capitata	C. cosyra	Leuconostoc	0.00750795	0.00463323	1.62046	412.333	891.833	0.91341	n.s.
1	C. capitata	C. cosyra	Tatumella	0.00712613	0.00936016	0.761325	309.611	593.667	0.922081	n.s.
1	C. capitata	C. cosyra	Paenochrobactrum	0.00592411	0.0108262	0.547203	0	646	0.92929	*
1	C. capitata	C. cosyra	Komagataeibacter	0.00510329	0.0135406	0.376888	552.389	11.6667	0.9355	n.s.
1	C. capitata	C. cosyra	Citrobacter	0.00393606	0.00801432	0.491128	337	222.167	0.94029	n.s.
1	C. capitata	C. cosyra	Allorhizobium-Neorhizobium-Pararhizobium-Rhizobium	0.00383389	0.00527742	0.726471	95.7222	394.5	0.944955	**
1	C. capitata	C. cosyra	Bacillus	0.00328789	0.00770459	0.426745	257	150	0.948956	n.s.
1	C. capitata	C. cosyra	Stenotrophomonas	0.00249967	0.00442117	0.565386	16	269.167	0.951998	*
2	C. capitata	C. flexuosa	Morganella	0.196408	0.129499	1.51668	17754.3	15981.3	0.230274	*
2	C. capitata	C. flexuosa	Providencia	0.153547	0.0978489	1.56922	721.111	17263.7	0.410296	**
2	C. capitata	C. flexuosa	Commensalibacter	0.153396	0.218519	0.701978	1.11111	16764.7	0.590141	n.s.
2	C. capitata	C. flexuosa	Pantoea	0.0877794	0.146579	0.598854	9652.56	126.667	0.693056	n.s.
2	C. capitata	C. flexuosa	Klebsiella	0.0596186	0.10786	0.552739	6541.5	319.667	0.762954	n.s.
2	C. capitata	C. flexuosa	NA_family_Enterobacteriaceae	0.0377344	0.0834103	0.452395	4058.17	618.667	0.807195	n.s.
2	C. capitata	C. flexuosa	Fructobacillus	0.0316848	0.0876801	0.361368	3447.5	0	0.844343	n.s.
2	C. capitata	C. flexuosa	Gluconobacter	0.0293146	0.0594438	0.493148	3206.39	77.3333	0.878712	n.s.
2	C. capitata	C. flexuosa	Enterobacter	0.0186496	0.0241958	0.770777	1678.28	1075	0.900577	n.s.
2	C. capitata	C. flexuosa	Acetobacter	0.0120872	0.0278367	0.434218	1301.89	48.6667	0.914749	n.s.
2	C. capitata	C. flexuosa	Zymobacter	0.00783982	0.0326235	0.240312	830.444	0	0.92394	n.s.
2	C. capitata	C. flexuosa	Komagataeibacter	0.00504614	0.0136465	0.369776	552.389	0	0.929857	n.s.
2	C. capitata	C. flexuosa	Leuconostoc	0.00489903	0.00434522	1.12745	412.333	425.667	0.9356	n.s.
2	C. capitata	C. flexuosa	Serratia	0.00417418	0.0117627	0.354866	446.444	0	0.940494	n.s.
2	C. capitata	C. flexuosa	Gluconacetobacter	0.0036311	0.00105037	3.45698	1.16667	398	0.944751	**
2	C. capitata	C. flexuosa	Citrobacter	0.00305088	0.00863343	0.35338	337	6	0.948328	n.s.
2	C. capitata	C. flexuosa	Tatumella	0.00288386	0.0101518	0.284074	309.611	17.3333	0.951709	n.s.
3	C. capitata	C. podocarpi	Klebsiella	0.275704	0.179499	1.53596	6541.5	33340.3	0.313849	**
3	C. capitata	C. podocarpi	Morganella	0.161941	0.212959	0.760433	17754.3	0	0.498195	n.s.
3	C. capitata	C. podocarpi	Pantoea	0.0874419	0.146108	0.598474	9652.56	253	0.597735	n.s.
3	C. capitata	C. podocarpi	Rahnella	0.072604	0.0774294	0.93768	0	7934	0.680385	**
3	C. capitata	C. podocarpi	NA_family_Enterobacteriaceae	0.0376255	0.0842352	0.446673	4058.17	423.333	0.723216	n.s.
3	C. capitata	C. podocarpi	Fructobacillus	0.0320592	0.0868734	0.369034	3447.5	204.333	0.759711	n.s.
3	C. capitata	C. podocarpi	Gluconobacter	0.0295892	0.0584149	0.506536	3206.39	296.667	0.793394	n.s.
3	C. capitata	C. podocarpi	Enterobacter	0.0166212	0.0229484	0.724285	1678.28	984.333	0.812315	n.s.
3	C. capitata	C. podocarpi	Staphylococcus	0.0148359	0.0150844	0.983523	228.667	1632.33	0.829203	**
3	C. capitata	C. podocarpi	Zymobacter	0.0124137	0.0306988	0.404372	830.444	564.667	0.843334	*
3	C. capitata	C. podocarpi	Acetobacter	0.0119052	0.0281	0.423674	1301.89	0	0.856887	n.s.
3	C. capitata	C. podocarpi	Curvibacter	0.00945142	0.0100595	0.939551	7.5	1035.33	0.867646	**
3	C. capitata	C. podocarpi	Enhydrobacter	0.00724344	0.00763501	0.948714	53.0556	810	0.875891	**
3	C. capitata	C. podocarpi	Providencia	0.00662157	0.015566	0.425387	721.111	36	0.883429	n.s.
3	C. capitata	C. podocarpi	Massilia	0.00572022	0.00586256	0.97572	52.2778	632.667	0.889941	**
3	C. capitata	C. podocarpi	Komagataeibacter	0.0053026	0.0133882	0.396066	552.389	49.6667	0.895977	n.s.
3	C. capitata	C. podocarpi	Sphingomonas	0.00523656	0.00553581	0.945943	6.88889	575.667	0.901938	**
3	C. capitata	C. podocarpi	Luteimonas	0.0050117	0.00534492	0.937655	0	547.667	0.907643	**
3	C. capitata	C. podocarpi	Weissella	0.00491112	0.00498229	0.985715	72.2222	534.333	0.913234	n.s.
3	C. capitata	C. podocarpi	Leuconostoc	0.0047991	0.00545148	0.88033	412.333	325.333	0.918697	n.s.
3	C. capitata	C. podocarpi	Serratia	0.00417437	0.0117633	0.354865	446.444	0	0.923449	n.s.
3	C. capitata	C. podocarpi	NA_family_Burkholderiaceae	0.00361599	0.00383145	0.943765	6.22222	397.667	0.927565	**
3	C. capitata	C. podocarpi	Dysgonomonas	0.00329254	0.00340111	0.968079	93.2778	323	0.931313	n.s.
3	C. capitata	C. podocarpi	Haemophilus	0.00306228	0.00313816	0.975819	43.8889	343	0.934799	**
3	C. capitata	C. podocarpi	Citrobacter	0.00303733	0.00861895	0.352402	337	12.3333	0.938257	n.s.
3	C. capitata	C. podocarpi	Tatumella	0.00284844	0.0101903	0.279526	309.611	5.33333	0.941499	n.s.
3	C. capitata	C. podocarpi	Bacillus	0.00281983	0.00762366	0.369879	257	115.333	0.944709	n.s.
3	C. capitata	C. podocarpi	Rothia	0.00239673	0.00255344	0.938624	2.27778	262.667	0.947438	**
3	C. capitata	C. podocarpi	Erwinia	0.00233511	0.00317417	0.73566	238.056	95.6667	0.950096	n.s.
4	C. capitata	C. quilicii	Morganella	0.169293	0.206667	0.819157	17754.3	2901	0.188058	**
4	C. capitata	C. quilicii	Gluconobacter	0.142031	0.1276	1.1131	3206.39	16120.9	0.345833	**
4	C. capitata	C. quilicii	Pantoea	0.087759	0.145137	0.604662	9652.56	289.6	0.443319	*
4	C. capitata	C. quilicii	Commensalibacter	0.0691692	0.166112	0.4164	1.11111	7558.47	0.520156	*
4	C. capitata	C. quilicii	Klebsiella	0.0625409	0.105279	0.594051	6541.5	862.6	0.589629	n.s.
4	C. capitata	C. quilicii	Acetobacter	0.0538707	0.0578618	0.931024	1301.89	5775.33	0.649471	n.s.
4	C. capitata	C. quilicii	Tatumella	0.0429287	0.10631	0.403806	309.611	4521.53	0.697158	**
4	C. capitata	C. quilicii	NA_family_Enterobacteriaceae	0.0387417	0.0833363	0.464884	4058.17	517	0.740194	n.s.
4	C. capitata	C. quilicii	Fructobacillus	0.032261	0.0865235	0.372858	3447.5	177.4	0.776031	*
4	C. capitata	C. quilicii	Providencia	0.0286095	0.0720869	0.396875	721.111	2667.87	0.807812	n.s.
4	C. capitata	C. quilicii	Komagataeibacter	0.0193466	0.0402425	0.480751	552.389	1750.93	0.829303	**
4	C. capitata	C. quilicii	Enterobacter	0.0167412	0.0253814	0.659586	1678.28	655.533	0.8479	n.s.
4	C. capitata	C. quilicii	Serratia	0.0159512	0.0414249	0.385062	446.444	1422.4	0.865619	n.s.
4	C. capitata	C. quilicii	Citrobacter	0.0157857	0.0395855	0.398776	337	1543.27	0.883154	n.s.
4	C. capitata	C. quilicii	Lactobacillus	0.00934321	0.0282161	0.33113	63.8333	1005.13	0.893533	n.s.
4	C. capitata	C. quilicii	Chishuiella	0.00898719	0.0332435	0.270345	0	982	0.903517	n.s.
4	C. capitata	C. quilicii	Zymobacter	0.00799898	0.0323961	0.246912	830.444	17	0.912402	n.s.
4	C. capitata	C. quilicii	Bacillus	0.00774924	0.00891266	0.869464	257	726.733	0.92101	**
4	C. capitata	C. quilicii	Leuconostoc	0.00490556	0.00717436	0.683762	412.333	214.8	0.92646	n.s.
4	C. capitata	C. quilicii	Curtobacterium	0.00405605	0.0152051	0.266756	0	443.267	0.930965	n.s.
4	C. capitata	C. quilicii	Neisseria	0.00263392	0.00698881	0.376876	18.7222	280.2	0.933891	**
4	C. capitata	C. quilicii	Erwinia	0.00252299	0.00323746	0.779312	238.056	118.133	0.936694	n.s.
4	C. capitata	C. quilicii	Ochrobactrum	0.00240207	0.00441524	0.544042	42.0556	245.4	0.939362	n.s.
4	C. capitata	C. quilicii	Staphylococcus	0.00231868	0.00532339	0.435565	228.667	51.5333	0.941938	n.s.
4	C. capitata	C. quilicii	Corynebacterium_1	0.00199559	0.0031133	0.640988	51.1111	222.867	0.944155	n.s.
4	C. capitata	C. quilicii	NA_family_Orbaceae	0.00188268	0.00390687	0.481891	105.444	116.2	0.946246	n.s.
4	C. capitata	C. quilicii	Streptococcus	0.00175384	0.00215084	0.815417	49.7778	174.8	0.948194	n.s.
4	C. capitata	C. quilicii	Escherichia/Shigella	0.0017497	0.00655918	0.266756	0	187.6	0.950138	n.s.
5	C. capitata	C. rosa	Acetobacter	0.202303	0.0982208	2.05968	1301.89	23355	0.222935	**
5	C. capitata	C. rosa	Morganella	0.1619	0.212286	0.762651	17754.3	100	0.401346	n.s.
5	C. capitata	C. rosa	Gluconobacter	0.0990596	0.034515	2.87004	3206.39	12308.3	0.510508	n.s.
5	C. capitata	C. rosa	Serratia	0.0880453	0.111843	0.78722	446.444	9706.67	0.607532	**
5	C. capitata	C. rosa	Pantoea	0.0876923	0.146654	0.597956	9652.56	123.667	0.704168	n.s.
5	C. capitata	C. rosa	Klebsiella	0.0611256	0.104731	0.583644	6541.5	870.667	0.771527	n.s.
5	C. capitata	C. rosa	NA_family_Orbaceae	0.0392393	0.0547353	0.716892	105.444	4252.67	0.814768	**
5	C. capitata	C. rosa	NA_family_Enterobacteriaceae	0.0380943	0.0830732	0.458563	4058.17	680	0.856747	n.s.
5	C. capitata	C. rosa	Fructobacillus	0.0316862	0.0876842	0.361368	3447.5	0	0.891665	n.s.
5	C. capitata	C. rosa	Enterobacter	0.0153336	0.0274492	0.558617	1678.28	4	0.908562	n.s.
5	C. capitata	C. rosa	Candidatus_Schmidhempelia	0.0103591	0.0147882	0.700494	0	1132	0.919978	*
5	C. capitata	C. rosa	Komagataeibacter	0.00965614	0.0128191	0.753259	552.389	709.333	0.930619	n.s.
5	C. capitata	C. rosa	Providencia	0.00916185	0.013583	0.67451	721.111	482.667	0.940715	n.s.
5	C. capitata	C. rosa	Zymobacter	0.00784019	0.032625	0.240312	830.444	0	0.949355	n.s.
5	C. capitata	C. rosa	Lactobacillus	0.00468977	0.00386017	1.21491	63.8333	563.333	0.954523	n.s.
6	C. capitata	B. zonata	Morganella	0.163052	0.205916	0.791835	17754.3	965.333	0.185086	n.s.
6	C. capitata	B. zonata	Enterobacter	0.139091	0.0814001	1.70873	1678.28	16752.7	0.342973	n.s.
6	C. capitata	B. zonata	Klebsiella	0.136932	0.128935	1.06202	6541.5	14342.3	0.498409	n.s.
6	C. capitata	B. zonata	Lactococcus	0.109317	0.154034	0.709697	49.1667	11963	0.6225	*
6	C. capitata	B. zonata	Pantoea	0.0874049	0.145638	0.60015	9652.56	369.667	0.721716	n.s.
6	C. capitata	B. zonata	NA_family_Enterobacteriaceae	0.0374461	0.0838684	0.446487	4058.17	542	0.764222	n.s.
6	C. capitata	B. zonata	Fructobacillus	0.0317075	0.0877427	0.361369	3447.5	0	0.800215	n.s.
6	C. capitata	B. zonata	Gluconobacter	0.0293845	0.0587683	0.500005	3206.39	239.333	0.83357	n.s.
6	C. capitata	B. zonata	Zymobacter	0.015794	0.0301965	0.523042	830.444	981	0.851498	*
6	C. capitata	B. zonata	Acetobacter	0.0152627	0.02457	0.62119	1301.89	690.667	0.868824	n.s.
6	C. capitata	B. zonata	Serratia	0.00770564	0.0109332	0.704791	446.444	587.333	0.877571	n.s.
6	C. capitata	B. zonata	Weissella	0.00697142	0.00530699	1.31363	72.2222	785	0.885484	n.s.
6	C. capitata	B. zonata	Providencia	0.00660679	0.0156399	0.422433	721.111	21	0.892984	n.s.
6	C. capitata	B. zonata	Escherichia/Shigella	0.00585303	0.00835557	0.700494	0	638.333	0.899628	n.s.
6	C. capitata	B. zonata	Komagataeibacter	0.00504973	0.0136562	0.369776	552.389	0	0.90536	n.s.
6	C. capitata	B. zonata	Leuconostoc	0.00486764	0.00468307	1.03941	412.333	405.333	0.910885	n.s.
6	C. capitata	B. zonata	Acinetobacter	0.00443681	0.00535794	0.82808	74.2778	472.667	0.915922	n.s.
6	C. capitata	B. zonata	Citrobacter	0.00403696	0.0080675	0.500398	337	228.333	0.920504	n.s.
6	C. capitata	B. zonata	Pectobacterium	0.00372661	0.00515543	0.722852	12	403.333	0.924734	n.s.
6	C. capitata	B. zonata	Sphingomonas	0.00316282	0.00442541	0.714694	6.88889	343.333	0.928325	n.s.
6	C. capitata	B. zonata	Tatumella	0.00304581	0.0100416	0.30332	309.611	49.6667	0.931782	n.s.
6	C. capitata	B. zonata	Chishuiella	0.00298227	0.00233475	1.27734	0	325.667	0.935167	n.s.
6	C. capitata	B. zonata	Bacillus	0.00255119	0.00784215	0.325318	257	46	0.938063	n.s.
6	C. capitata	B. zonata	Lactobacillus	0.00222249	0.00246048	0.903276	63.8333	234	0.940586	n.s.
6	C. capitata	B. zonata	Erwinia	0.00219565	0.00349034	0.629064	238.056	29.3333	0.943078	n.s.
6	C. capitata	B. zonata	Staphylococcus	0.00210955	0.00555021	0.380086	228.667	0	0.945473	n.s.
6	C. capitata	B. zonata	NA_family_Saccharimonadaceae	0.00203002	0.00141722	1.4324	24.7222	230	0.947777	**
6	C. capitata	B. zonata	Massilia	0.00202285	0.00235387	0.859372	52.2778	209	0.950074	n.s.
7	C. cosyra	C. flexuosa	Commensalibacter	0.153063	0.222265	0.688654	0.666667	16764.7	0.170292	n.s.
7	C. cosyra	C. flexuosa	Morganella	0.143781	0.102366	1.40458	311.667	15981.3	0.330257	n.s.
7	C. cosyra	C. flexuosa	Providencia	0.140797	0.0940686	1.49675	3979.83	17263.7	0.486903	**
7	C. cosyra	C. flexuosa	Klebsiella	0.111138	0.0844131	1.3166	12497.3	319.667	0.610551	n.s.
7	C. cosyra	C. flexuosa	Gluconobacter	0.0721856	0.0790825	0.912789	7952	77.3333	0.690862	n.s.
7	C. cosyra	C. flexuosa	Enterobacter	0.0620146	0.0618085	1.00333	7424.67	1075	0.759857	n.s.
7	C. cosyra	C. flexuosa	Pantoea	0.0526213	0.0593453	0.886696	5820.67	126.667	0.818401	n.s.
7	C. cosyra	C. flexuosa	Weissella	0.0367649	0.0556977	0.66008	3980	113.667	0.859305	*
7	C. cosyra	C. flexuosa	Acetobacter	0.0278641	0.0400805	0.695204	3100.5	48.6667	0.890305	n.s.
7	C. cosyra	C. flexuosa	NA_family_Enterobacteriaceae	0.022371	0.0306056	0.730946	2503.33	618.667	0.915194	n.s.
7	C. cosyra	C. flexuosa	Serratia	0.0185426	0.0144924	1.27947	2032.33	0	0.935824	n.s.
7	C. cosyra	C. flexuosa	Paenochrobactrum	0.00590394	0.0110501	0.534287	646	0	0.942393	n.s.
7	C. cosyra	C. flexuosa	Leuconostoc	0.00530208	0.00278825	1.90158	891.833	425.667	0.948292	n.s.
7	C. cosyra	C. flexuosa	Tatumella	0.00527789	0.00547082	0.964734	593.667	17.3333	0.954164	n.s.
8	C. cosyra	C. podocarpi	Klebsiella	0.24031	0.14863	1.61684	12497.3	33340.3	0.309049	**
8	C. cosyra	C. podocarpi	Rahnella	0.072445	0.0787555	0.919872	0	7934	0.402216	**
8	C. cosyra	C. podocarpi	Gluconobacter	0.0722013	0.0772078	0.935157	7952	296.667	0.49507	n.s.
8	C. cosyra	C. podocarpi	Enterobacter	0.0602695	0.0632662	0.952633	7424.67	984.333	0.57258	n.s.
8	C. cosyra	C. podocarpi	Pantoea	0.0521811	0.0587252	0.888564	5820.67	253	0.639687	n.s.
8	C. cosyra	C. podocarpi	Weissella	0.0380483	0.0524902	0.724864	3980	534.333	0.688618	*
8	C. cosyra	C. podocarpi	Providencia	0.0361765	0.0626699	0.577256	3979.83	36	0.735143	n.s.
8	C. cosyra	C. podocarpi	Acetobacter	0.0282773	0.0401006	0.705159	3100.5	0	0.771509	n.s.
8	C. cosyra	C. podocarpi	NA_family_Enterobacteriaceae	0.0224674	0.0318311	0.705833	2503.33	423.333	0.800403	n.s.
8	C. cosyra	C. podocarpi	Serratia	0.0185435	0.0144931	1.27947	2032.33	0	0.824251	n.s.
8	C. cosyra	C. podocarpi	Staphylococcus	0.0147294	0.0158808	0.927496	57.5	1632.33	0.843193	**
8	C. cosyra	C. podocarpi	Curvibacter	0.00943073	0.0102315	0.921731	7.5	1035.33	0.855322	**
8	C. cosyra	C. podocarpi	Enhydrobacter	0.0073509	0.00795865	0.923636	9.83333	810	0.864775	**
8	C. cosyra	C. podocarpi	Leuconostoc	0.00604603	0.00418532	1.44458	891.833	325.333	0.872551	n.s.
8	C. cosyra	C. podocarpi	Paenochrobactrum	0.00590421	0.0110506	0.534287	646	0	0.880144	n.s.
8	C. cosyra	C. podocarpi	Massilia	0.00567234	0.00607345	0.933957	24.3333	632.667	0.887439	**
8	C. cosyra	C. podocarpi	Tatumella	0.00537857	0.00547579	0.982245	593.667	5.33333	0.894356	n.s.
8	C. cosyra	C. podocarpi	Sphingomonas	0.00524471	0.00565351	0.927692	2.16667	575.667	0.901101	**
8	C. cosyra	C. podocarpi	Zymobacter	0.00510857	0.00552389	0.924814	15.5	564.667	0.90767	n.s.
8	C. cosyra	C. podocarpi	Luteimonas	0.00500072	0.00543646	0.919848	0	547.667	0.914102	**
8	C. cosyra	C. podocarpi	Allorhizobium-Neorhizobium-Pararhizobium-Rhizobium	0.00361298	0.00582177	0.620598	394.5	0	0.918748	*
8	C. cosyra	C. podocarpi	NA_family_Burkholderiaceae	0.00357154	0.00383495	0.931316	18.1667	397.667	0.923341	**
8	C. cosyra	C. podocarpi	Haemophilus	0.0031248	0.00338117	0.924177	1	343	0.92736	**
8	C. cosyra	C. podocarpi	Dysgonomonas	0.00285121	0.00304528	0.93627	32.1667	323	0.931027	n.s.
8	C. cosyra	C. podocarpi	Morganella	0.00284897	0.00484757	0.587712	311.667	0	0.93469	n.s.
8	C. cosyra	C. podocarpi	Stenotrophomonas	0.0028488	0.00389386	0.731613	269.167	142.667	0.938354	*
8	C. cosyra	C. podocarpi	Rothia	0.00239231	0.00259867	0.92059	2	262.667	0.941431	**
8	C. cosyra	C. podocarpi	Lactococcus	0.00235881	0.00328242	0.718619	257.833	0	0.944464	n.s.
8	C. cosyra	C. podocarpi	Pectobacterium	0.00213417	0.00230126	0.92739	18.8333	240	0.947209	n.s.
8	C. cosyra	C. podocarpi	Citrobacter	0.00199313	0.00211993	0.940184	222.167	12.3333	0.949772	n.s.
8	C. cosyra	C. podocarpi	Methylobacterium	0.00185054	0.00200034	0.925114	5	204.333	0.952152	**
9	C. cosyra	C. rosa	Acetobacter	0.186175	0.102552	1.81542	3100.5	23355	0.237198	**
9	C. cosyra	C. rosa	Klebsiella	0.106445	0.084454	1.2604	12497.3	870.667	0.372817	n.s.
9	C. cosyra	C. rosa	Serratia	0.0857224	0.105198	0.814871	2032.33	9706.67	0.482033	*
9	C. cosyra	C. rosa	Gluconobacter	0.0781878	0.0460325	1.69853	7952	12308.3	0.581649	n.s.
9	C. cosyra	C. rosa	Enterobacter	0.0677704	0.0645916	1.04921	7424.67	4	0.667993	n.s.
9	C. cosyra	C. rosa	Pantoea	0.0524347	0.0595394	0.880672	5820.67	123.667	0.734798	n.s.
9	C. cosyra	C. rosa	NA_family_Orbaceae	0.0389245	0.0562385	0.692133	30.5	4252.67	0.78439	*
9	C. cosyra	C. rosa	Providencia	0.0373697	0.0596608	0.62637	3979.83	482.667	0.832001	n.s.
9	C. cosyra	C. rosa	Weissella	0.0364435	0.0566224	0.643624	3980	0	0.878433	*
9	C. cosyra	C. rosa	NA_family_Enterobacteriaceae	0.0223714	0.0303854	0.736255	2503.33	680	0.906935	n.s.
9	C. cosyra	C. rosa	Candidatus_Schmidhempelia	0.0103364	0.0150417	0.687182	0	1132	0.920105	*
9	C. cosyra	C. rosa	Leuconostoc	0.00813174	0.00417789	1.94637	891.833	1.33333	0.930465	n.s.
9	C. cosyra	C. rosa	Komagataeibacter	0.00636999	0.00856237	0.743951	11.6667	709.333	0.938581	n.s.
9	C. cosyra	C. rosa	Paenochrobactrum	0.00590421	0.0110506	0.534287	646	0	0.946103	n.s.
9	C. cosyra	C. rosa	Lactobacillus	0.00505048	0.00394269	1.28097	10.1667	563.333	0.952538	n.s.
10	C. cosyra	B. zonata	Klebsiella	0.126115	0.0991403	1.27209	12497.3	14342.3	0.176274	n.s.
10	C. cosyra	B. zonata	Lactococcus	0.109329	0.155117	0.704816	257.833	11963	0.329085	*
10	C. cosyra	B. zonata	Enterobacter	0.106459	0.0789104	1.34911	7424.67	16752.7	0.477885	n.s.
10	C. cosyra	B. zonata	Gluconobacter	0.0722486	0.0777246	0.929545	7952	239.333	0.578868	n.s.
10	C. cosyra	B. zonata	Pantoea	0.0522237	0.0578149	0.903292	5820.67	369.667	0.651862	n.s.
10	C. cosyra	B. zonata	Weissella	0.0388348	0.0505109	0.76884	3980	785	0.706142	*
10	C. cosyra	B. zonata	Providencia	0.0362594	0.0627587	0.577759	3979.83	21	0.756823	n.s.
10	C. cosyra	B. zonata	Acetobacter	0.0268875	0.0370936	0.724856	3100.5	690.667	0.794404	n.s.
10	C. cosyra	B. zonata	NA_family_Enterobacteriaceae	0.0223878	0.0310064	0.722037	2503.33	542	0.825696	n.s.
10	C. cosyra	B. zonata	Serratia	0.0158193	0.0131058	1.20705	2032.33	587.333	0.847807	n.s.
10	C. cosyra	B. zonata	Morganella	0.00977963	0.0111888	0.874053	311.667	965.333	0.861476	n.s.
10	C. cosyra	B. zonata	Zymobacter	0.00891203	0.010257	0.868872	15.5	981	0.873932	n.s.
10	C. cosyra	B. zonata	Paenochrobactrum	0.00590814	0.011058	0.534287	646	0	0.88219	n.s.
10	C. cosyra	B. zonata	Escherichia/Shigella	0.00584018	0.00849874	0.687182	0	638.333	0.890353	n.s.
10	C. cosyra	B. zonata	Leuconostoc	0.00543074	0.00329927	1.64604	891.833	405.333	0.897944	n.s.
10	C. cosyra	B. zonata	Tatumella	0.00506709	0.00540776	0.937003	593.667	49.6667	0.905026	n.s.
10	C. cosyra	B. zonata	Acinetobacter	0.00425287	0.00575261	0.739294	23.3333	472.667	0.910971	n.s.
10	C. cosyra	B. zonata	Pectobacterium	0.00373711	0.0051879	0.720352	18.8333	403.333	0.916194	n.s.
10	C. cosyra	B. zonata	Allorhizobium-Neorhizobium-Pararhizobium-Rhizobium	0.00361539	0.00582567	0.620597	394.5	0	0.921247	*
10	C. cosyra	B. zonata	Sphingomonas	0.00314135	0.00454275	0.691509	2.16667	343.333	0.925638	n.s.
10	C. cosyra	B. zonata	Chishuiella	0.00294566	0.00229917	1.28118	9.83333	325.667	0.929755	n.s.
10	C. cosyra	B. zonata	Citrobacter	0.00247966	0.00208913	1.18694	222.167	228.333	0.933221	n.s.
10	C. cosyra	B. zonata	Stenotrophomonas	0.00246122	0.00458937	0.536286	269.167	0	0.936661	n.s.
10	C. cosyra	B. zonata	Lactobacillus	0.00210559	0.00274314	0.767584	10.1667	234	0.939604	n.s.
10	C. cosyra	B. zonata	NA_family_Saccharimonadaceae	0.00209713	0.00151697	1.38245	1.66667	230	0.942535	**
10	C. cosyra	B. zonata	Pseudarthrobacter	0.00199959	0.00285675	0.699953	0	219	0.94533	**
10	C. cosyra	B. zonata	Massilia	0.00186179	0.00228124	0.816128	24.3333	209	0.947933	n.s.
10	C. cosyra	B. zonata	Hydrogenophilus	0.00178957	0.00260422	0.687182	0	196	0.950434	*
11	Z. cucurbitae	C. capitata	Morganella	0.162299	0.208892	0.776949	391.583	17754.3	0.178787	**
11	Z. cucurbitae	C. capitata	Ochrobactrum	0.0947977	0.134585	0.704372	10367.1	42.0556	0.283216	**
11	Z. cucurbitae	C. capitata	Klebsiella	0.0897839	0.0968146	0.92738	6956.92	6541.5	0.382121	n.s.
11	Z. cucurbitae	C. capitata	Pantoea	0.088481	0.142702	0.620041	713.917	9652.56	0.479591	*
11	Z. cucurbitae	C. capitata	Lactococcus	0.0563156	0.0901416	0.624746	6170.67	49.1667	0.541628	*
11	Z. cucurbitae	C. capitata	Enterobacter	0.0498289	0.0719575	0.692477	5479.42	1678.28	0.59652	n.s.
11	Z. cucurbitae	C. capitata	Citrobacter	0.0496935	0.0896256	0.554456	5430.58	337	0.651262	**
11	Z. cucurbitae	C. capitata	NA_family_Enterobacteriaceae	0.0408915	0.0807197	0.506586	1057	4058.17	0.696308	n.s.
11	Z. cucurbitae	C. capitata	Providencia	0.033267	0.0391524	0.849679	3593.75	721.111	0.732954	n.s.
11	Z. cucurbitae	C. capitata	Fructobacillus	0.0327846	0.0860028	0.381204	281.667	3447.5	0.76907	n.s.
11	Z. cucurbitae	C. capitata	Gluconobacter	0.0302722	0.0574665	0.52678	429.583	3206.39	0.802417	n.s.
11	Z. cucurbitae	C. capitata	Raoultella	0.0146072	0.0244512	0.597401	1606.5	42.5	0.818508	n.s.
11	Z. cucurbitae	C. capitata	Acetobacter	0.0119947	0.0278006	0.431453	26.25	1301.89	0.831722	n.s.
11	Z. cucurbitae	C. capitata	Serratia	0.0102086	0.0219653	0.464763	778.25	446.444	0.842967	n.s.
11	Z. cucurbitae	C. capitata	Zymobacter	0.00792396	0.0323945	0.244608	9.25	830.444	0.851696	n.s.
11	Z. cucurbitae	C. capitata	Pectobacterium	0.00790605	0.0154264	0.512502	870.333	12	0.860406	**
11	Z. cucurbitae	C. capitata	Pseudochrobactrum	0.0071593	0.0142599	0.502058	778.167	58.2778	0.868292	**
11	Z. cucurbitae	C. capitata	Campylobacter	0.00702697	0.0190463	0.368941	762.083	0	0.876033	**
11	Z. cucurbitae	C. capitata	Chishuiella	0.00674293	0.0140713	0.479197	737	0	0.883461	n.s.
11	Z. cucurbitae	C. capitata	Tatumella	0.00572878	0.0110788	0.517094	379.833	309.611	0.889772	n.s.
11	Z. cucurbitae	C. capitata	Lampropedia	0.00572167	0.0113079	0.505987	624.333	7.88889	0.896075	**
11	Z. cucurbitae	C. capitata	Komagataeibacter	0.00542953	0.0132235	0.410598	68.1667	552.389	0.902056	n.s.
11	Z. cucurbitae	C. capitata	Streptococcus	0.00524827	0.0110432	0.475251	552	49.7778	0.907838	*
11	Z. cucurbitae	C. capitata	Leuconostoc	0.00475241	0.00612157	0.776338	238.583	412.333	0.913073	n.s.
11	Z. cucurbitae	C. capitata	Bacillus	0.00378418	0.00796071	0.475357	225.917	257	0.917241	n.s.
11	Z. cucurbitae	C. capitata	Paenochrobactrum	0.00323998	0.00807458	0.401257	353.417	0	0.920811	n.s.
11	Z. cucurbitae	C. capitata	Erwinia	0.00322869	0.0041239	0.782921	209.833	238.056	0.924367	n.s.
11	Z. cucurbitae	C. capitata	Acinetobacter	0.00320765	0.00345586	0.928176	364.833	74.2778	0.927901	n.s.
11	Z. cucurbitae	C. capitata	Lactobacillus	0.00295113	0.00544581	0.541908	298	63.8333	0.931152	n.s.
11	Z. cucurbitae	C. capitata	Asaia	0.00284377	0.00612684	0.46415	308.833	0	0.934284	**
11	Z. cucurbitae	C. capitata	Chryseobacterium	0.00280545	0.00691685	0.405596	299.667	16.9444	0.937375	**
11	Z. cucurbitae	C. capitata	Hafnia-Obesumbacterium	0.00264055	0.00258644	1.02092	289.417	13.5556	0.940284	**
11	Z. cucurbitae	C. capitata	Weissella	0.0024591	0.003324	0.7398	236	72.2222	0.942993	n.s.
11	Z. cucurbitae	C. capitata	Staphylococcus	0.00237893	0.00523652	0.454297	71.6667	228.667	0.945613	n.s.
11	Z. cucurbitae	C. capitata	Dysgonomonas	0.00224114	0.00444462	0.504237	177.667	93.2778	0.948082	n.s.
11	Z. cucurbitae	C. capitata	Comamonas	0.00200419	0.00210502	0.952104	200.167	94.3333	0.95029	**
12	Z. cucurbitae	C. cosyra	Klebsiella	0.0948072	0.0775133	1.22311	6956.92	12497.3	0.11823	n.s.
12	Z. cucurbitae	C. cosyra	Ochrobactrum	0.094803	0.134967	0.702418	10367.1	9.83333	0.236454	*
12	Z. cucurbitae	C. cosyra	Gluconobacter	0.0723148	0.0746895	0.968206	429.583	7952	0.326635	n.s.
12	Z. cucurbitae	C. cosyra	Enterobacter	0.0707953	0.0706102	1.00262	5479.42	7424.67	0.41492	n.s.
12	Z. cucurbitae	C. cosyra	Lactococcus	0.0560211	0.089337	0.627076	6170.67	257.833	0.484782	n.s.
12	Z. cucurbitae	C. cosyra	Pantoea	0.0523331	0.0550535	0.950586	713.917	5820.67	0.550044	n.s.
12	Z. cucurbitae	C. cosyra	Providencia	0.0507327	0.0538174	0.942683	3593.75	3979.83	0.61331	n.s.
12	Z. cucurbitae	C. cosyra	Citrobacter	0.0487736	0.0904574	0.539189	5430.58	222.167	0.674134	n.s.
12	Z. cucurbitae	C. cosyra	Weissella	0.0371822	0.0536744	0.692735	236	3980	0.720502	**
12	Z. cucurbitae	C. cosyra	Acetobacter	0.0280685	0.039288	0.714427	26.25	3100.5	0.755505	n.s.
12	Z. cucurbitae	C. cosyra	NA_family_Enterobacteriaceae	0.0236043	0.0290084	0.813704	1057	2503.33	0.78494	n.s.
12	Z. cucurbitae	C. cosyra	Serratia	0.0212669	0.0179203	1.18675	778.25	2032.33	0.811461	n.s.
12	Z. cucurbitae	C. cosyra	Raoultella	0.0144906	0.0238645	0.607204	1606.5	192.667	0.829532	n.s.
12	Z. cucurbitae	C. cosyra	Pectobacterium	0.00785661	0.01545	0.50852	870.333	18.8333	0.83933	n.s.
12	Z. cucurbitae	C. cosyra	Paenochrobactrum	0.00769886	0.011394	0.675694	353.417	646	0.84893	**
12	Z. cucurbitae	C. cosyra	Leuconostoc	0.00713446	0.00412444	1.7298	238.583	891.833	0.857828	n.s.
12	Z. cucurbitae	C. cosyra	Pseudochrobactrum	0.0070959	0.0144926	0.489624	778.167	3.33333	0.866677	n.s.
12	Z. cucurbitae	C. cosyra	Campylobacter	0.00701146	0.0190925	0.367236	762.083	0	0.87542	n.s.
12	Z. cucurbitae	C. cosyra	Chishuiella	0.00673456	0.0140599	0.478992	737	9.83333	0.883819	n.s.
12	Z. cucurbitae	C. cosyra	Tatumella	0.00664927	0.00636101	1.04532	379.833	593.667	0.892111	n.s.
12	Z. cucurbitae	C. cosyra	Streptococcus	0.00587933	0.0106252	0.553339	552	183.333	0.899442	n.s.
12	Z. cucurbitae	C. cosyra	Lampropedia	0.00570081	0.011376	0.501125	624.333	0	0.906552	n.s.
12	Z. cucurbitae	C. cosyra	Morganella	0.00484651	0.00541372	0.895226	391.583	311.667	0.912595	n.s.
12	Z. cucurbitae	C. cosyra	Allorhizobium-Neorhizobium-Pararhizobium-Rhizobium	0.0036624	0.00557749	0.656639	23.8333	394.5	0.917163	**
12	Z. cucurbitae	C. cosyra	Acinetobacter	0.00319342	0.00357876	0.892325	364.833	23.3333	0.921145	n.s.
12	Z. cucurbitae	C. cosyra	Asaia	0.0028375	0.00613957	0.462166	308.833	0.5	0.924684	n.s.
12	Z. cucurbitae	C. cosyra	Chryseobacterium	0.00274307	0.00698691	0.392601	299.667	3.33333	0.928104	n.s.
12	Z. cucurbitae	C. cosyra	Lactobacillus	0.00272556	0.00569094	0.478931	298	10.1667	0.931503	n.s.
12	Z. cucurbitae	C. cosyra	Bacillus	0.00262709	0.00382316	0.687152	225.917	150	0.934779	n.s.
12	Z. cucurbitae	C. cosyra	Fructobacillus	0.00261123	0.0051839	0.50372	281.667	11	0.938036	n.s.
12	Z. cucurbitae	C. cosyra	Hafnia-Obesumbacterium	0.00258928	0.00263524	0.98256	289.417	9	0.941265	**
12	Z. cucurbitae	C. cosyra	Stenotrophomonas	0.00246212	0.00444439	0.553984	10.4167	269.167	0.944335	*
12	Z. cucurbitae	C. cosyra	Erwinia	0.00191522	0.00378164	0.506454	209.833	0	0.946723	n.s.
12	Z. cucurbitae	C. cosyra	Corynebacterium_1	0.00190848	0.00199714	0.955604	184.75	122.5	0.949103	n.s.
12	Z. cucurbitae	C. cosyra	Massilia	0.00177582	0.00331027	0.536457	195.25	24.3333	0.951318	n.s.
13	Z. cucurbitae	C. flexuosa	Commensalibacter	0.153056	0.219047	0.698734	0	16764.7	0.169127	n.s.
13	Z. cucurbitae	C. flexuosa	Morganella	0.143192	0.100722	1.42166	391.583	15981.3	0.327354	n.s.
13	Z. cucurbitae	C. flexuosa	Providencia	0.138364	0.090196	1.53404	3593.75	17263.7	0.480247	**
13	Z. cucurbitae	C. flexuosa	Ochrobactrum	0.0947706	0.135768	0.698035	10367.1	0	0.584968	n.s.
13	Z. cucurbitae	C. flexuosa	Klebsiella	0.0609107	0.0756339	0.805335	6956.92	319.667	0.652275	n.s.
13	Z. cucurbitae	C. flexuosa	Lactococcus	0.0561838	0.091025	0.617234	6170.67	19.3333	0.714358	n.s.
13	Z. cucurbitae	C. flexuosa	Citrobacter	0.049495	0.0916135	0.540259	5430.58	6	0.76905	n.s.
13	Z. cucurbitae	C. flexuosa	Enterobacter	0.0460685	0.0737592	0.62458	5479.42	1075	0.819956	n.s.
13	Z. cucurbitae	C. flexuosa	Raoultella	0.0146573	0.0248116	0.590743	1606.5	0	0.836152	n.s.
13	Z. cucurbitae	C. flexuosa	NA_family_Enterobacteriaceae	0.00849337	0.00849272	1.00008	1057	618.667	0.845537	n.s.
13	Z. cucurbitae	C. flexuosa	Pectobacterium	0.00793182	0.0155821	0.509034	870.333	0	0.854302	*
13	Z. cucurbitae	C. flexuosa	Pseudochrobactrum	0.00711013	0.0145816	0.487609	778.167	0	0.862159	*
13	Z. cucurbitae	C. flexuosa	Serratia	0.00710709	0.0212236	0.334867	778.25	0	0.870012	n.s.
13	Z. cucurbitae	C. flexuosa	Campylobacter	0.00700291	0.0192049	0.364642	762.083	0	0.87775	*
13	Z. cucurbitae	C. flexuosa	Pantoea	0.00675036	0.0118222	0.570991	713.917	126.667	0.885209	n.s.
13	Z. cucurbitae	C. flexuosa	Chishuiella	0.00672055	0.0141549	0.474785	737	7.66667	0.892635	n.s.
13	Z. cucurbitae	C. flexuosa	Lampropedia	0.0056939	0.0114431	0.497585	624.333	0	0.898927	n.s.
13	Z. cucurbitae	C. flexuosa	Streptococcus	0.00521159	0.0110682	0.47086	552	56.3333	0.904686	n.s.
13	Z. cucurbitae	C. flexuosa	Leuconostoc	0.00401759	0.00179075	2.24353	238.583	425.667	0.909125	n.s.
13	Z. cucurbitae	C. flexuosa	Gluconobacter	0.00391105	0.00618714	0.632126	429.583	77.3333	0.913447	n.s.
13	Z. cucurbitae	C. flexuosa	Gluconacetobacter	0.00363345	0.00105151	3.45546	0	398	0.917462	**
13	Z. cucurbitae	C. flexuosa	Tatumella	0.00351417	0.00721108	0.487329	379.833	17.3333	0.921345	n.s.
13	Z. cucurbitae	C. flexuosa	Paenochrobactrum	0.00322895	0.00814202	0.396578	353.417	0	0.924913	n.s.
13	Z. cucurbitae	C. flexuosa	Lactobacillus	0.00313335	0.00531444	0.589591	298	97.3333	0.928376	n.s.
13	Z. cucurbitae	C. flexuosa	Acinetobacter	0.00310585	0.00358017	0.867516	364.833	39.6667	0.931808	n.s.
13	Z. cucurbitae	C. flexuosa	Asaia	0.00283405	0.00617785	0.458743	308.833	0	0.934939	n.s.
13	Z. cucurbitae	C. flexuosa	Chryseobacterium	0.00273446	0.00704198	0.388308	299.667	0	0.937961	*
13	Z. cucurbitae	C. flexuosa	Hafnia-Obesumbacterium	0.002641	0.00267656	0.986715	289.417	0	0.940879	**
13	Z. cucurbitae	C. flexuosa	Fructobacillus	0.00258039	0.00527395	0.48927	281.667	0	0.94373	n.s.
13	Z. cucurbitae	C. flexuosa	Bacillus	0.00233811	0.00354825	0.658947	225.917	94.6667	0.946314	n.s.
13	Z. cucurbitae	C. flexuosa	Weissella	0.00198978	0.00299123	0.665204	236	113.667	0.948513	n.s.
13	Z. cucurbitae	C. flexuosa	Erwinia	0.00191903	0.00378238	0.50736	209.833	4	0.950633	n.s.
14	Z. cucurbitae	B. oleae	Erwinia	0.461396	0.0759085	6.07831	209.833	50742.8	0.467661	**
14	Z. cucurbitae	B. oleae	Ochrobactrum	0.0947827	0.134259	0.705968	10367.1	0	0.563731	**
14	Z. cucurbitae	B. oleae	Klebsiella	0.0634077	0.0749938	0.845506	6956.92	8.86667	0.628	n.s.
14	Z. cucurbitae	B. oleae	Lactococcus	0.0562664	0.0900766	0.62465	6170.67	0	0.68503	*
14	Z. cucurbitae	B. oleae	Enterobacter	0.0498714	0.0753548	0.661822	5479.42	13.8	0.735579	n.s.
14	Z. cucurbitae	B. oleae	Citrobacter	0.0495175	0.0905975	0.546567	5430.58	3.86667	0.785769	**
14	Z. cucurbitae	B. oleae	Providencia	0.0326584	0.0403562	0.809254	3593.75	239.2	0.818871	n.s.
14	Z. cucurbitae	B. oleae	Pantoea	0.024752	0.0581652	0.425546	713.917	2271.53	0.843959	n.s.
14	Z. cucurbitae	B. oleae	Raoultella	0.0146541	0.0245343	0.597291	1606.5	0.866667	0.858812	n.s.
14	Z. cucurbitae	B. oleae	NA_family_Enterobacteriaceae	0.00951499	0.0111166	0.855925	1057	16.6	0.868456	n.s.
14	Z. cucurbitae	B. oleae	Pectobacterium	0.00793284	0.015409	0.514818	870.333	0	0.876497	**
14	Z. cucurbitae	B. oleae	Pseudochrobactrum	0.00711105	0.0144196	0.49315	778.167	0	0.883704	**
14	Z. cucurbitae	B. oleae	Serratia	0.007108	0.0209878	0.338673	778.25	0	0.890909	n.s.
14	Z. cucurbitae	B. oleae	Campylobacter	0.00700482	0.0189889	0.368889	762.083	0.666667	0.898009	**
14	Z. cucurbitae	B. oleae	Chishuiella	0.0067218	0.0140208	0.479418	737	2.33333	0.904822	n.s.
14	Z. cucurbitae	B. oleae	Lampropedia	0.00569463	0.011316	0.503239	624.333	0	0.910594	**
14	Z. cucurbitae	B. oleae	Streptococcus	0.00507926	0.0111842	0.454146	552	9.93333	0.915742	*
14	Z. cucurbitae	B. oleae	Tatumella	0.00403873	0.00731566	0.552066	379.833	101.8	0.919836	n.s.
14	Z. cucurbitae	B. oleae	Gluconobacter	0.00393236	0.00641913	0.612601	429.583	13.3333	0.923821	n.s.
14	Z. cucurbitae	B. oleae	Morganella	0.00374687	0.0053531	0.699945	391.583	60.8667	0.927619	n.s.
14	Z. cucurbitae	B. oleae	Acinetobacter	0.00329397	0.00360739	0.913117	364.833	6.26667	0.930958	n.s.
14	Z. cucurbitae	B. oleae	Paenochrobactrum	0.00322936	0.00805157	0.401085	353.417	0	0.934231	n.s.
14	Z. cucurbitae	B. oleae	Lactobacillus	0.00303829	0.00564138	0.538572	298	60.9333	0.937311	n.s.
14	Z. cucurbitae	B. oleae	Asaia	0.00283441	0.00610923	0.463956	308.833	0	0.940183	**
14	Z. cucurbitae	B. oleae	Chryseobacterium	0.00273481	0.00696374	0.392721	299.667	0	0.942955	**
14	Z. cucurbitae	B. oleae	Leuconostoc	0.00264632	0.00388705	0.680805	238.583	93.9333	0.945638	n.s.
14	Z. cucurbitae	B. oleae	Hafnia-Obesumbacterium	0.00264134	0.00264682	0.997928	289.417	0	0.948315	**
14	Z. cucurbitae	B. oleae	Fructobacillus	0.0026047	0.00517628	0.5032	281.667	7.33333	0.950955	n.s.
15	Z. cucurbitae	C. podocarpi	Klebsiella	0.264703	0.173315	1.52729	6956.92	33340.3	0.312204	**
15	Z. cucurbitae	C. podocarpi	Ochrobactrum	0.0937752	0.135433	0.69241	10367.1	163.333	0.422807	n.s.
15	Z. cucurbitae	C. podocarpi	Rahnella	0.0720584	0.0769066	0.93696	124.75	7934	0.507797	**
15	Z. cucurbitae	C. podocarpi	Lactococcus	0.0562617	0.0910927	0.617632	6170.67	0	0.574155	n.s.
15	Z. cucurbitae	C. podocarpi	Citrobacter	0.049449	0.0916124	0.539763	5430.58	12.3333	0.632478	n.s.
15	Z. cucurbitae	C. podocarpi	Enterobacter	0.0450373	0.0739208	0.609264	5479.42	984.333	0.685597	n.s.
15	Z. cucurbitae	C. podocarpi	Providencia	0.0325312	0.0416016	0.78197	3593.75	36	0.723966	n.s.
15	Z. cucurbitae	C. podocarpi	Staphylococcus	0.0146853	0.0155783	0.942678	71.6667	1632.33	0.741287	**
15	Z. cucurbitae	C. podocarpi	Raoultella	0.014658	0.0248128	0.590743	1606.5	0	0.758575	n.s.
15	Z. cucurbitae	C. podocarpi	Curvibacter	0.00944868	0.0101191	0.933749	1.33333	1035.33	0.769719	**
15	Z. cucurbitae	C. podocarpi	NA_family_Enterobacteriaceae	0.00893227	0.00971265	0.919653	1057	423.333	0.780254	n.s.
15	Z. cucurbitae	C. podocarpi	Pectobacterium	0.00798888	0.0147194	0.542746	870.333	240	0.789677	*
15	Z. cucurbitae	C. podocarpi	Enhydrobacter	0.0073911	0.00788347	0.937544	0.75	810	0.798394	**
15	Z. cucurbitae	C. podocarpi	Pseudochrobactrum	0.00711046	0.0145823	0.487609	778.167	0	0.806781	*
15	Z. cucurbitae	C. podocarpi	Serratia	0.00710742	0.0212246	0.334867	778.25	0	0.815164	n.s.
15	Z. cucurbitae	C. podocarpi	Campylobacter	0.00700323	0.0192058	0.364642	762.083	0	0.823424	*
15	Z. cucurbitae	C. podocarpi	Pantoea	0.00694007	0.0113276	0.612667	713.917	253	0.831609	n.s.
15	Z. cucurbitae	C. podocarpi	Chishuiella	0.00672033	0.0141896	0.47361	737	0	0.839535	n.s.
15	Z. cucurbitae	C. podocarpi	Massilia	0.00576074	0.00556781	1.03465	195.25	632.667	0.84633	**
15	Z. cucurbitae	C. podocarpi	Lampropedia	0.00569215	0.0114384	0.497634	624.333	1.33333	0.853043	n.s.
15	Z. cucurbitae	C. podocarpi	Streptococcus	0.00528989	0.0109727	0.482097	552	74.3333	0.859283	n.s.
15	Z. cucurbitae	C. podocarpi	Sphingomonas	0.00514172	0.00497153	1.03423	145.333	575.667	0.865347	**
15	Z. cucurbitae	C. podocarpi	Zymobacter	0.00512727	0.00547835	0.935915	9.25	564.667	0.871394	n.s.
15	Z. cucurbitae	C. podocarpi	Luteimonas	0.00500027	0.00535778	0.933274	0	547.667	0.877292	**
15	Z. cucurbitae	C. podocarpi	Weissella	0.00481657	0.00471336	1.0219	236	534.333	0.882973	n.s.
15	Z. cucurbitae	C. podocarpi	Gluconobacter	0.00474861	0.00545114	0.871123	429.583	296.667	0.888574	n.s.
15	Z. cucurbitae	C. podocarpi	Leuconostoc	0.0037118	0.00354232	1.04785	238.583	325.333	0.892952	n.s.
15	Z. cucurbitae	C. podocarpi	NA_family_Burkholderiaceae	0.00360234	0.00383003	0.940552	9	397.667	0.8972	**
15	Z. cucurbitae	C. podocarpi	Dysgonomonas	0.00357561	0.00387346	0.923106	177.667	323	0.901418	n.s.
15	Z. cucurbitae	C. podocarpi	Morganella	0.00357201	0.00551413	0.647792	391.583	0	0.905631	n.s.
15	Z. cucurbitae	C. podocarpi	Tatumella	0.00348036	0.00727728	0.478249	379.833	5.33333	0.909735	n.s.
15	Z. cucurbitae	C. podocarpi	Fructobacillus	0.00337029	0.00412798	0.81645	281.667	204.333	0.913711	n.s.
15	Z. cucurbitae	C. podocarpi	Paenochrobactrum	0.0032291	0.0081424	0.396578	353.417	0	0.917519	n.s.
15	Z. cucurbitae	C. podocarpi	Lactobacillus	0.00309855	0.00525219	0.589953	298	109.333	0.921174	n.s.
15	Z. cucurbitae	C. podocarpi	Haemophilus	0.00307396	0.00325419	0.944617	20.0833	343	0.924799	**
15	Z. cucurbitae	C. podocarpi	Acinetobacter	0.00292179	0.00334582	0.873266	364.833	117.333	0.928245	n.s.
15	Z. cucurbitae	C. podocarpi	Asaia	0.00283418	0.00617814	0.458743	308.833	0	0.931588	n.s.
15	Z. cucurbitae	C. podocarpi	Chryseobacterium	0.00273458	0.0070423	0.388308	299.667	0	0.934814	*
15	Z. cucurbitae	C. podocarpi	Hafnia-Obesumbacterium	0.00264112	0.00267668	0.986715	289.417	0	0.937929	*
15	Z. cucurbitae	C. podocarpi	Rothia	0.00238573	0.00255092	0.935242	4.08333	262.667	0.940742	**
15	Z. cucurbitae	C. podocarpi	Erwinia	0.00221855	0.00333474	0.665284	209.833	95.6667	0.943359	n.s.
15	Z. cucurbitae	C. podocarpi	Bacillus	0.00214876	0.00350536	0.612991	225.917	115.333	0.945893	n.s.
15	Z. cucurbitae	C. podocarpi	Corynebacterium_1	0.0019881	0.00198916	0.999467	184.75	132	0.948238	n.s.
15	Z. cucurbitae	C. podocarpi	Methylobacterium	0.00183538	0.00194916	0.941626	9.91667	204.333	0.950403	**
16	Z. cucurbitae	C. quilicii	Gluconobacter	0.144943	0.136083	1.0651	429.583	16120.9	0.156214	**
16	Z. cucurbitae	C. quilicii	Ochrobactrum	0.0941012	0.133704	0.703801	10367.1	245.4	0.257633	**
16	Z. cucurbitae	C. quilicii	Commensalibacter	0.0690056	0.165889	0.415975	0	7558.47	0.332005	n.s.
16	Z. cucurbitae	C. quilicii	Klebsiella	0.0621255	0.0731902	0.848822	6956.92	862.6	0.398961	n.s.
16	Z. cucurbitae	C. quilicii	Lactococcus	0.0563738	0.0902594	0.624576	6170.67	9.73333	0.459719	*
16	Z. cucurbitae	C. quilicii	Citrobacter	0.0552027	0.0898629	0.614299	5430.58	1543.27	0.519215	**
16	Z. cucurbitae	C. quilicii	Acetobacter	0.0528507	0.0612948	0.862239	26.25	5775.33	0.576175	n.s.
16	Z. cucurbitae	C. quilicii	Providencia	0.0476936	0.0702395	0.679014	3593.75	2667.87	0.627578	n.s.
16	Z. cucurbitae	C. quilicii	Enterobacter	0.0474662	0.0740814	0.64073	5479.42	655.533	0.678735	n.s.
16	Z. cucurbitae	C. quilicii	Tatumella	0.0429343	0.105653	0.406371	379.833	4521.53	0.725008	n.s.
16	Z. cucurbitae	C. quilicii	Morganella	0.0288472	0.0878191	0.328485	391.583	2901	0.756099	n.s.
16	Z. cucurbitae	C. quilicii	Serratia	0.018598	0.0433942	0.428583	778.25	1422.4	0.776143	n.s.
16	Z. cucurbitae	C. quilicii	Komagataeibacter	0.016108	0.0407685	0.395109	68.1667	1750.93	0.793504	n.s.
16	Z. cucurbitae	C. quilicii	Chishuiella	0.0147188	0.0329773	0.446331	737	982	0.809367	*
16	Z. cucurbitae	C. quilicii	Raoultella	0.0146236	0.0245006	0.596865	1606.5	26.3333	0.825128	n.s.
16	Z. cucurbitae	C. quilicii	Lactobacillus	0.010838	0.0276123	0.392506	298	1005.13	0.836809	n.s.
16	Z. cucurbitae	C. quilicii	NA_family_Enterobacteriaceae	0.0102306	0.0108267	0.944949	1057	517	0.847835	n.s.
16	Z. cucurbitae	C. quilicii	Pectobacterium	0.00789114	0.0154269	0.511517	870.333	11.2	0.85634	**
16	Z. cucurbitae	C. quilicii	Pantoea	0.00737824	0.0110931	0.665123	713.917	289.6	0.864292	n.s.
16	Z. cucurbitae	C. quilicii	Pseudochrobactrum	0.00712842	0.0144551	0.493143	778.167	0	0.871974	**
16	Z. cucurbitae	C. quilicii	Campylobacter	0.00703642	0.0190162	0.370022	762.083	5.13333	0.879558	**
16	Z. cucurbitae	C. quilicii	Bacillus	0.00673051	0.00704964	0.954731	225.917	726.733	0.886812	*
16	Z. cucurbitae	C. quilicii	Streptococcus	0.00581005	0.0104812	0.554332	552	174.8	0.893074	**
16	Z. cucurbitae	C. quilicii	Lampropedia	0.00570852	0.0113437	0.503231	624.333	0	0.899226	**
16	Z. cucurbitae	C. quilicii	Curtobacterium	0.00423249	0.0150848	0.280581	23.4167	443.267	0.903788	n.s.
16	Z. cucurbitae	C. quilicii	Leuconostoc	0.00360606	0.00574408	0.627787	238.583	214.8	0.907674	n.s.
16	Z. cucurbitae	C. quilicii	Fructobacillus	0.00344559	0.00482956	0.713438	281.667	177.4	0.911388	n.s.
16	Z. cucurbitae	C. quilicii	Acinetobacter	0.00332967	0.00367866	0.90513	364.833	140.267	0.914976	n.s.
16	Z. cucurbitae	C. quilicii	Paenochrobactrum	0.00323725	0.00807136	0.401079	353.417	0	0.918465	n.s.
16	Z. cucurbitae	C. quilicii	Escherichia/Shigella	0.00285664	0.00725062	0.393986	140.583	187.6	0.921544	n.s.
16	Z. cucurbitae	C. quilicii	Asaia	0.00284137	0.00612435	0.463946	308.833	0	0.924607	**
16	Z. cucurbitae	C. quilicii	Chryseobacterium	0.00274379	0.00697506	0.393372	299.667	1.4	0.927564	**
16	Z. cucurbitae	C. quilicii	Hafnia-Obesumbacterium	0.00263682	0.00264865	0.995533	289.417	1.8	0.930406	**
16	Z. cucurbitae	C. quilicii	Corynebacterium_1	0.00263263	0.00313109	0.840802	184.75	222.867	0.933243	n.s.
16	Z. cucurbitae	C. quilicii	Neisseria	0.00256654	0.00704522	0.364295	1.41667	280.2	0.936009	n.s.
16	Z. cucurbitae	C. quilicii	Erwinia	0.00242675	0.0033876	0.716363	209.833	118.133	0.938625	n.s.
16	Z. cucurbitae	C. quilicii	Weissella	0.00214662	0.00320235	0.670326	236	34.8667	0.940938	n.s.
16	Z. cucurbitae	C. quilicii	Massilia	0.00185286	0.00322125	0.5752	195.25	43.5333	0.942935	n.s.
16	Z. cucurbitae	C. quilicii	Comamonas	0.0017884	0.00213513	0.83761	200.167	25.4	0.944863	*
16	Z. cucurbitae	C. quilicii	Dysgonomonas	0.00172244	0.00388473	0.443388	177.667	33.0667	0.946719	n.s.
16	Z. cucurbitae	C. quilicii	NA_family_Orbaceae	0.00168529	0.00256382	0.657336	91.5833	116.2	0.948535	n.s.
16	Z. cucurbitae	C. quilicii	Pseudomonas	0.00164913	0.00220312	0.748543	93.5833	136.8	0.950313	n.s.
17	Z. cucurbitae	C. rosa	Acetobacter	0.212985	0.095394	2.23269	26.25	23355	0.224348	**
17	Z. cucurbitae	C. rosa	Gluconobacter	0.108444	0.0245482	4.4176	429.583	12308.3	0.338577	n.s.
17	Z. cucurbitae	C. rosa	Ochrobactrum	0.0943452	0.135715	0.695169	10367.1	56	0.437955	n.s.
17	Z. cucurbitae	C. rosa	Serratia	0.0891741	0.110239	0.808913	778.25	9706.67	0.531887	**
17	Z. cucurbitae	C. rosa	Klebsiella	0.0587779	0.0739047	0.795321	6956.92	870.667	0.5938	n.s.
17	Z. cucurbitae	C. rosa	Lactococcus	0.0562617	0.0910927	0.617632	6170.67	0	0.653063	n.s.
17	Z. cucurbitae	C. rosa	Enterobacter	0.0499568	0.0762045	0.655562	5479.42	4	0.705685	n.s.
17	Z. cucurbitae	C. rosa	Citrobacter	0.0495429	0.0916227	0.540728	5430.58	0	0.757871	n.s.
17	Z. cucurbitae	C. rosa	NA_family_Orbaceae	0.0391065	0.0549073	0.712228	91.5833	4252.67	0.799064	*
17	Z. cucurbitae	C. rosa	Providencia	0.0306097	0.0402367	0.760741	3593.75	482.667	0.831306	n.s.
17	Z. cucurbitae	C. rosa	Raoultella	0.014658	0.0248128	0.590743	1606.5	0	0.846746	n.s.
17	Z. cucurbitae	C. rosa	Candidatus_Schmidhempelia	0.0108329	0.0135812	0.797641	163.25	1132	0.858157	**
17	Z. cucurbitae	C. rosa	NA_family_Enterobacteriaceae	0.00868932	0.0084125	1.03291	1057	680	0.86731	n.s.
17	Z. cucurbitae	C. rosa	Pectobacterium	0.00793219	0.0155828	0.509034	870.333	0	0.875665	*
17	Z. cucurbitae	C. rosa	Pseudochrobactrum	0.00711046	0.0145823	0.487609	778.167	0	0.883155	*
17	Z. cucurbitae	C. rosa	Campylobacter	0.00700323	0.0192058	0.364642	762.083	0	0.890532	*
17	Z. cucurbitae	C. rosa	Chishuiella	0.00673506	0.0141162	0.477115	737	15.3333	0.897626	n.s.
17	Z. cucurbitae	C. rosa	Pantoea	0.00651652	0.0119182	0.54677	713.917	123.667	0.90449	n.s.
17	Z. cucurbitae	C. rosa	Komagataeibacter	0.00633945	0.00811448	0.781251	68.1667	709.333	0.911168	n.s.
17	Z. cucurbitae	C. rosa	Lampropedia	0.00569416	0.0114436	0.497585	624.333	0	0.917166	n.s.
17	Z. cucurbitae	C. rosa	Lactobacillus	0.00562432	0.00466773	1.20494	298	563.333	0.92309	n.s.
17	Z. cucurbitae	C. rosa	Streptococcus	0.00504763	0.0113617	0.444268	552	0	0.928407	n.s.
17	Z. cucurbitae	C. rosa	Tatumella	0.00403652	0.00669786	0.602658	379.833	123.667	0.932659	n.s.
17	Z. cucurbitae	C. rosa	Morganella	0.00372065	0.00488628	0.761449	391.583	100	0.936578	n.s.
17	Z. cucurbitae	C. rosa	Acinetobacter	0.00333186	0.00366079	0.910147	364.833	0	0.940088	n.s.
17	Z. cucurbitae	C. rosa	Paenochrobactrum	0.0032291	0.0081424	0.396578	353.417	0	0.943489	n.s.
17	Z. cucurbitae	C. rosa	Asaia	0.00283418	0.00617814	0.458743	308.833	0	0.946475	n.s.
17	Z. cucurbitae	C. rosa	Chryseobacterium	0.00273458	0.0070423	0.388308	299.667	0	0.949355	*
17	Z. cucurbitae	C. rosa	Hafnia-Obesumbacterium	0.00264112	0.00267668	0.986715	289.417	0	0.952137	**
18	Z. cucurbitae	B. zonata	Lactococcus	0.126836	0.13629	0.930632	6170.67	11963	0.164672	**
18	Z. cucurbitae	B. zonata	Enterobacter	0.125332	0.0823055	1.52276	5479.42	16752.7	0.327391	n.s.
18	Z. cucurbitae	B. zonata	Klebsiella	0.122384	0.117124	1.04491	6956.92	14342.3	0.486283	n.s.
18	Z. cucurbitae	B. zonata	Ochrobactrum	0.0942202	0.135661	0.694525	10367.1	99.3333	0.608609	n.s.
18	Z. cucurbitae	B. zonata	Citrobacter	0.0487832	0.0910167	0.535981	5430.58	228.333	0.671945	n.s.
18	Z. cucurbitae	B. zonata	Providencia	0.0326536	0.0416572	0.783864	3593.75	21	0.714339	n.s.
18	Z. cucurbitae	B. zonata	Raoultella	0.0146677	0.0248293	0.590743	1606.5	0	0.733383	n.s.
18	Z. cucurbitae	B. zonata	Serratia	0.0107772	0.0193872	0.555895	778.25	587.333	0.747375	n.s.
18	Z. cucurbitae	B. zonata	Morganella	0.0100194	0.0107711	0.930206	391.583	965.333	0.760383	n.s.
18	Z. cucurbitae	B. zonata	Pectobacterium	0.00928093	0.0141702	0.654963	870.333	403.333	0.772432	*
18	Z. cucurbitae	B. zonata	Zymobacter	0.00893043	0.010142	0.880535	9.25	981	0.784027	n.s.
18	Z. cucurbitae	B. zonata	NA_family_Enterobacteriaceae	0.00839968	0.0088107	0.953349	1057	542	0.794932	n.s.
18	Z. cucurbitae	B. zonata	Chishuiella	0.00780865	0.0126047	0.619504	737	325.667	0.80507	n.s.
18	Z. cucurbitae	B. zonata	Pantoea	0.00763178	0.0106788	0.714666	713.917	369.667	0.814979	n.s.
18	Z. cucurbitae	B. zonata	Pseudochrobactrum	0.00710248	0.0145907	0.48678	778.167	1.66667	0.8242	*
18	Z. cucurbitae	B. zonata	Campylobacter	0.00700792	0.0192187	0.364641	762.083	0	0.833298	*
18	Z. cucurbitae	B. zonata	Weissella	0.00667037	0.00465521	1.43288	236	785	0.841958	n.s.
18	Z. cucurbitae	B. zonata	Escherichia/Shigella	0.00626611	0.00831825	0.753297	140.583	638.333	0.850094	*
18	Z. cucurbitae	B. zonata	Acetobacter	0.00615576	0.0042033	1.46451	26.25	690.667	0.858086	n.s.
18	Z. cucurbitae	B. zonata	Lampropedia	0.00574395	0.0112788	0.509271	624.333	34.3333	0.865543	n.s.
18	Z. cucurbitae	B. zonata	Streptococcus	0.00520943	0.011121	0.46843	552	47	0.872307	n.s.
18	Z. cucurbitae	B. zonata	Acinetobacter	0.00509718	0.00458287	1.11222	364.833	472.667	0.878924	n.s.
18	Z. cucurbitae	B. zonata	Gluconobacter	0.00444771	0.00536244	0.829417	429.583	239.333	0.884699	n.s.
18	Z. cucurbitae	B. zonata	Leuconostoc	0.00395059	0.00242026	1.6323	238.583	405.333	0.889828	n.s.
18	Z. cucurbitae	B. zonata	Lactobacillus	0.00387382	0.00507738	0.762956	298	234	0.894857	n.s.
18	Z. cucurbitae	B. zonata	Tatumella	0.00363251	0.00703022	0.516699	379.833	49.6667	0.899573	n.s.
18	Z. cucurbitae	B. zonata	Sphingomonas	0.00357717	0.00391261	0.914267	145.333	343.333	0.904218	*
18	Z. cucurbitae	B. zonata	Paenochrobactrum	0.00323125	0.00814782	0.396578	353.417	0	0.908413	n.s.
18	Z. cucurbitae	B. zonata	Asaia	0.00283607	0.00618228	0.458742	308.833	0	0.912095	n.s.
18	Z. cucurbitae	B. zonata	Chryseobacterium	0.0027364	0.00704698	0.388308	299.667	0	0.915647	*
18	Z. cucurbitae	B. zonata	Massilia	0.00269809	0.00313252	0.861314	195.25	209	0.91915	n.s.
18	Z. cucurbitae	B. zonata	Hafnia-Obesumbacterium	0.00264288	0.00267846	0.986714	289.417	0	0.922582	**
18	Z. cucurbitae	B. zonata	Fructobacillus	0.00258223	0.00527772	0.489269	281.667	0	0.925934	n.s.
18	Z. cucurbitae	B. zonata	Corynebacterium_1	0.0021932	0.00181033	1.2115	184.75	186.333	0.928782	n.s.
18	Z. cucurbitae	B. zonata	Bacillus	0.00204551	0.00374928	0.545576	225.917	46	0.931437	n.s.
18	Z. cucurbitae	B. zonata	NA_family_Saccharimonadaceae	0.00201999	0.00137647	1.46752	26.9167	230	0.93406	**
18	Z. cucurbitae	B. zonata	Pseudarthrobacter	0.00200119	0.00279326	0.716437	3.25	219	0.936658	**
18	Z. cucurbitae	B. zonata	Erwinia	0.00197396	0.00365076	0.540698	209.833	29.3333	0.939221	n.s.
18	Z. cucurbitae	B. zonata	Hydrogenophilus	0.00178941	0.00256653	0.697213	0	196	0.941544	*
18	Z. cucurbitae	B. zonata	Comamonas	0.00172912	0.00222344	0.777678	200.167	13	0.943789	n.s.
18	Z. cucurbitae	B. zonata	Enterococcus	0.00170357	0.00167538	1.01683	121.583	137	0.946001	n.s.
18	Z. cucurbitae	B. zonata	Dysgonomonas	0.00168421	0.00395667	0.425662	177.667	22	0.948187	n.s.
18	Z. cucurbitae	B. zonata	NA_family_Burkholderiaceae	0.00152103	0.00169158	0.89918	9	167.667	0.950162	n.s.
19	B. dorsalis	C. capitata	Enterobacter	0.163118	0.136772	1.19263	18948.8	1678.28	0.185528	**
19	B. dorsalis	C. capitata	Morganella	0.16297	0.206061	0.79088	745.267	17754.3	0.370887	**
19	B. dorsalis	C. capitata	Klebsiella	0.137982	0.116087	1.18861	15067.9	6541.5	0.527826	*
19	B. dorsalis	C. capitata	Pantoea	0.0877889	0.145038	0.605281	224.6	9652.56	0.627675	*
19	B. dorsalis	C. capitata	Leuconostoc	0.047719	0.117829	0.404985	5295.93	412.333	0.68195	**
19	B. dorsalis	C. capitata	NA_family_Enterobacteriaceae	0.0430405	0.0809445	0.531729	1237.67	4058.17	0.730904	n.s.
19	B. dorsalis	C. capitata	Providencia	0.0422869	0.0695506	0.608003	4342.53	721.111	0.779	n.s.
19	B. dorsalis	C. capitata	Fructobacillus	0.0317734	0.0868786	0.365722	43.2667	3447.5	0.815139	n.s.
19	B. dorsalis	C. capitata	Gluconobacter	0.0294373	0.0584314	0.503792	206.067	3206.39	0.84862	n.s.
19	B. dorsalis	C. capitata	Acetobacter	0.0149846	0.0253913	0.590147	623.333	1301.89	0.865663	n.s.
19	B. dorsalis	C. capitata	Raoultella	0.0128367	0.0332902	0.3856	1388.67	42.5	0.880264	n.s.
19	B. dorsalis	C. capitata	Kluyvera	0.00974559	0.0241375	0.403753	1026.67	63.3889	0.891348	**
19	B. dorsalis	C. capitata	Zymobacter	0.00784178	0.0323881	0.242119	0	830.444	0.900267	n.s.
19	B. dorsalis	C. capitata	Acinetobacter	0.00765291	0.0179209	0.427038	808.067	74.2778	0.908972	*
19	B. dorsalis	C. capitata	Komagataeibacter	0.00626864	0.0129028	0.485837	202.267	552.389	0.916101	n.s.
19	B. dorsalis	C. capitata	Serratia	0.00460533	0.0111646	0.412493	136.467	446.444	0.921339	n.s.
19	B. dorsalis	C. capitata	Lelliottia	0.00422183	0.00631739	0.668287	450.2	52.9444	0.926141	**
19	B. dorsalis	C. capitata	Lactococcus	0.00387955	0.00817763	0.47441	425.133	49.1667	0.930554	n.s.
19	B. dorsalis	C. capitata	Weissella	0.00376529	0.0110905	0.339507	354.6	72.2222	0.934836	n.s.
19	B. dorsalis	C. capitata	Erwinia	0.00348778	0.00541875	0.64365	230.933	238.056	0.938803	n.s.
19	B. dorsalis	C. capitata	Citrobacter	0.00326051	0.00833676	0.391101	85.2667	337	0.942512	n.s.
19	B. dorsalis	C. capitata	Tatumella	0.00289854	0.0100941	0.287153	10.8	309.611	0.945809	n.s.
19	B. dorsalis	C. capitata	Bacillus	0.00254906	0.00779758	0.326903	43.8	257	0.948708	n.s.
19	B. dorsalis	C. capitata	Pseudomonas	0.00235288	0.00295463	0.796337	254.667	24.2222	0.951384	n.s.
20	B. dorsalis	C. cosyra	Enterobacter	0.141579	0.12066	1.17337	18948.8	7424.67	0.200823	*
20	B. dorsalis	C. cosyra	Klebsiella	0.11523	0.0932731	1.2354	15067.9	12497.3	0.364272	n.s.
20	B. dorsalis	C. cosyra	Gluconobacter	0.0722487	0.0761891	0.94828	206.067	7952	0.466754	n.s.
20	B. dorsalis	C. cosyra	Providencia	0.0594097	0.0741698	0.800995	4342.53	3979.83	0.551024	n.s.
20	B. dorsalis	C. cosyra	Pantoea	0.0525654	0.0573844	0.916024	224.6	5820.67	0.625586	n.s.
20	B. dorsalis	C. cosyra	Leuconostoc	0.0458836	0.116997	0.392177	5295.93	891.833	0.69067	n.s.
20	B. dorsalis	C. cosyra	Weissella	0.0375163	0.0536768	0.698931	354.6	3980	0.743885	**
20	B. dorsalis	C. cosyra	Acetobacter	0.0276772	0.0364915	0.758457	623.333	3100.5	0.783144	n.s.
20	B. dorsalis	C. cosyra	NA_family_Enterobacteriaceae	0.0264701	0.0312637	0.846671	1237.67	2503.33	0.820691	n.s.
20	B. dorsalis	C. cosyra	Serratia	0.0175494	0.0138985	1.26269	136.467	2032.33	0.845584	n.s.
20	B. dorsalis	C. cosyra	Raoultella	0.013466	0.0326492	0.412446	1388.67	192.667	0.864685	n.s.
20	B. dorsalis	C. cosyra	Kluyvera	0.00937658	0.0244564	0.3834	1026.67	0	0.877985	n.s.
20	B. dorsalis	C. cosyra	Morganella	0.00850328	0.0149285	0.569601	745.267	311.667	0.890047	n.s.
20	B. dorsalis	C. cosyra	Acinetobacter	0.00743525	0.0181611	0.409406	808.067	23.3333	0.900593	n.s.
20	B. dorsalis	C. cosyra	Paenochrobactrum	0.00590537	0.0108016	0.546714	0	646	0.90897	*
20	B. dorsalis	C. cosyra	Tatumella	0.00536357	0.00532909	1.00647	10.8	593.667	0.916578	n.s.
20	B. dorsalis	C. cosyra	Lactococcus	0.0048307	0.00765894	0.630727	425.133	257.833	0.92343	n.s.
20	B. dorsalis	C. cosyra	Lelliottia	0.00410805	0.0065011	0.631901	450.2	13.8333	0.929257	n.s.
20	B. dorsalis	C. cosyra	Allorhizobium-Neorhizobium-Pararhizobium-Rhizobium	0.00362292	0.00563018	0.643481	10.8	394.5	0.934396	**
20	B. dorsalis	C. cosyra	Stenotrophomonas	0.00253252	0.00432596	0.585424	34.4667	269.167	0.937988	*
20	B. dorsalis	C. cosyra	Pseudomonas	0.00235936	0.00285169	0.827358	254.667	42.6667	0.941335	n.s.
20	B. dorsalis	C. cosyra	Corynebacterium_1	0.0023553	0.00247876	0.950191	237.067	122.5	0.944676	n.s.
20	B. dorsalis	C. cosyra	Erwinia	0.00211132	0.00534125	0.395285	230.933	0	0.947671	n.s.
20	B. dorsalis	C. cosyra	Streptococcus	0.00198014	0.00298246	0.663929	77.9333	183.333	0.95048	n.s.
21	B. dorsalis	Z. cucurbitae	Enterobacter	0.152466	0.130665	1.16685	18948.8	5479.42	0.192221	**
21	B. dorsalis	Z. cucurbitae	Klebsiella	0.119396	0.107194	1.11383	15067.9	6956.92	0.342749	n.s.
21	B. dorsalis	Z. cucurbitae	Ochrobactrum	0.0942823	0.133958	0.703818	108.133	10367.1	0.461615	**
21	B. dorsalis	Z. cucurbitae	Lactococcus	0.0564516	0.0879835	0.641616	425.133	6170.67	0.532786	*
21	B. dorsalis	Z. cucurbitae	Providencia	0.0543452	0.0636291	0.854093	4342.53	3593.75	0.601302	n.s.
21	B. dorsalis	Z. cucurbitae	Citrobacter	0.049132	0.0904233	0.543356	85.2667	5430.58	0.663245	**
21	B. dorsalis	Z. cucurbitae	Leuconostoc	0.0475658	0.118186	0.402464	5295.93	238.583	0.723213	*
21	B. dorsalis	Z. cucurbitae	Raoultella	0.022902	0.0345894	0.662109	1388.67	1606.5	0.752087	**
21	B. dorsalis	Z. cucurbitae	NA_family_Enterobacteriaceae	0.0157003	0.0181403	0.865494	1237.67	1057	0.771881	n.s.
21	B. dorsalis	Z. cucurbitae	Kluyvera	0.00948309	0.0242788	0.390591	1026.67	19.9167	0.783837	n.s.
21	B. dorsalis	Z. cucurbitae	Morganella	0.00898513	0.014675	0.612275	745.267	391.583	0.795165	n.s.
21	B. dorsalis	Z. cucurbitae	Acinetobacter	0.00885317	0.016811	0.526629	808.067	364.833	0.806326	*
21	B. dorsalis	Z. cucurbitae	Pectobacterium	0.00784277	0.0153632	0.510491	21.1333	870.333	0.816214	**
21	B. dorsalis	Z. cucurbitae	Serratia	0.00768785	0.0204184	0.376516	136.467	778.25	0.825906	n.s.
21	B. dorsalis	Z. cucurbitae	Pantoea	0.00722432	0.0116062	0.622455	224.6	713.917	0.835014	n.s.
21	B. dorsalis	Z. cucurbitae	Pseudochrobactrum	0.00711186	0.0144213	0.49315	0	778.167	0.843981	**
21	B. dorsalis	Z. cucurbitae	Campylobacter	0.00700462	0.0189937	0.368785	0	762.083	0.852812	**
21	B. dorsalis	Z. cucurbitae	Chishuiella	0.00680989	0.0138955	0.490078	29.4	737	0.861397	n.s.
21	B. dorsalis	Z. cucurbitae	Lampropedia	0.0058677	0.0110729	0.529913	57.2	624.333	0.868795	**
21	B. dorsalis	Z. cucurbitae	Acetobacter	0.00562021	0.0071606	0.78488	623.333	26.25	0.875881	n.s.
21	B. dorsalis	Z. cucurbitae	Streptococcus	0.00536834	0.0109172	0.491734	77.9333	552	0.882649	*
21	B. dorsalis	Z. cucurbitae	Weissella	0.00480703	0.0107257	0.448179	354.6	236	0.888709	n.s.
21	B. dorsalis	Z. cucurbitae	Gluconobacter	0.00441948	0.00563488	0.784307	206.067	429.583	0.894281	n.s.
21	B. dorsalis	Z. cucurbitae	Lelliottia	0.00413351	0.00646287	0.639578	450.2	18	0.899492	*
21	B. dorsalis	Z. cucurbitae	Tatumella	0.00351207	0.00716612	0.490093	10.8	379.833	0.90392	n.s.
21	B. dorsalis	Z. cucurbitae	Erwinia	0.00336951	0.00558059	0.603791	230.933	209.833	0.908168	n.s.
21	B. dorsalis	Z. cucurbitae	Lactobacillus	0.00324926	0.00510924	0.635957	133.533	298	0.912265	n.s.
21	B. dorsalis	Z. cucurbitae	Paenochrobactrum	0.00322973	0.00805249	0.401085	0	353.417	0.916337	n.s.
21	B. dorsalis	Z. cucurbitae	Asaia	0.00283474	0.00610993	0.463956	0	308.833	0.91991	**
21	B. dorsalis	Z. cucurbitae	Chryseobacterium	0.0027837	0.0069057	0.403101	14.4667	299.667	0.92342	**
21	B. dorsalis	Z. cucurbitae	Fructobacillus	0.00275722	0.00503872	0.547206	43.2667	281.667	0.926896	n.s.
21	B. dorsalis	Z. cucurbitae	Corynebacterium_1	0.00273681	0.00285588	0.958309	237.067	184.75	0.930347	n.s.
21	B. dorsalis	Z. cucurbitae	Hafnia-Obesumbacterium	0.00260984	0.00263347	0.991028	5.33333	289.417	0.933637	**
21	B. dorsalis	Z. cucurbitae	Pseudomonas	0.00254455	0.00287838	0.884021	254.667	93.5833	0.936845	n.s.
21	B. dorsalis	Z. cucurbitae	Acholeplasma	0.0025016	0.0033812	0.739856	190.667	159.417	0.939999	n.s.
21	B. dorsalis	Z. cucurbitae	Dysgonomonas	0.00215428	0.00386686	0.557114	95.6667	177.667	0.942715	n.s.
21	B. dorsalis	Z. cucurbitae	Bacillus	0.00206751	0.00372672	0.554779	43.8	225.917	0.945321	n.s.
21	B. dorsalis	Z. cucurbitae	Komagataeibacter	0.00199234	0.00320923	0.620816	202.267	68.1667	0.947833	n.s.
21	B. dorsalis	Z. cucurbitae	Massilia	0.00186191	0.00330367	0.563588	26.1333	195.25	0.950181	n.s.
22	B. dorsalis	C. flexuosa	Enterobacter	0.164436	0.139678	1.17725	18948.8	1075	0.18446	*
22	B. dorsalis	C. flexuosa	Commensalibacter	0.152919	0.218231	0.700723	0.2	16764.7	0.356001	n.s.
22	B. dorsalis	C. flexuosa	Morganella	0.142624	0.0974561	1.46347	745.267	15981.3	0.515993	n.s.
22	B. dorsalis	C. flexuosa	Providencia	0.140636	0.0964477	1.45816	4342.53	17263.7	0.673755	**
22	B. dorsalis	C. flexuosa	Klebsiella	0.134649	0.121904	1.10455	15067.9	319.667	0.824802	n.s.
22	B. dorsalis	C. flexuosa	Leuconostoc	0.0458875	0.118982	0.385667	5295.93	425.667	0.876277	*
22	B. dorsalis	C. flexuosa	NA_family_Enterobacteriaceae	0.0130779	0.0178237	0.733734	1237.67	618.667	0.890948	n.s.
22	B. dorsalis	C. flexuosa	Raoultella	0.0126637	0.033674	0.376068	1388.67	0	0.905153	n.s.
22	B. dorsalis	C. flexuosa	Kluyvera	0.00968987	0.0242395	0.399756	1026.67	60	0.916023	n.s.
22	B. dorsalis	C. flexuosa	Acinetobacter	0.00748417	0.0181652	0.412007	808.067	39.6667	0.924419	n.s.
22	B. dorsalis	C. flexuosa	Acetobacter	0.00561108	0.00707794	0.792757	623.333	48.6667	0.930713	n.s.
22	B. dorsalis	C. flexuosa	Lelliottia	0.00423449	0.00575976	0.735185	450.2	148.667	0.935463	n.s.
22	B. dorsalis	C. flexuosa	Lactococcus	0.00383673	0.0083241	0.460919	425.133	19.3333	0.939767	n.s.
22	B. dorsalis	C. flexuosa	Weissella	0.00382588	0.0108947	0.351169	354.6	113.667	0.944059	n.s.
22	B. dorsalis	C. flexuosa	Gluconacetobacter	0.00341361	0.00119507	2.85641	28.3333	398	0.947888	**
22	B. dorsalis	C. flexuosa	Pantoea	0.00251015	0.00365474	0.686819	224.6	126.667	0.950704	n.s.
22	B. dorsalis	C. flexuosa	Pseudomonas	0.00233487	0.00290321	0.804238	254.667	34.3333	0.953323	n.s.
22	B. dorsalis	C. flexuosa	Corynebacterium_1	0.00220089	0.00279244	0.788161	237.067	53.3333	0.955792	n.s.
22	B. dorsalis	C. flexuosa	Erwinia	0.00209659	0.00535556	0.39148	230.933	4	0.958144	n.s.
22	B. dorsalis	C. flexuosa	Komagataeibacter	0.0018448	0.00349792	0.527398	202.267	0	0.960214	n.s.
22	B. dorsalis	C. flexuosa	Gluconobacter	0.00179296	0.0019259	0.930972	206.067	77.3333	0.962225	n.s.
22	B. dorsalis	C. flexuosa	Acholeplasma	0.00172711	0.00366876	0.470762	190.667	7.66667	0.964162	n.s.
22	B. dorsalis	C. flexuosa	Lactobacillus	0.00141103	0.00127949	1.1028	133.533	97.3333	0.965745	n.s.
23	B. dorsalis	B. oleae	Erwinia	0.460792	0.0758513	6.07494	230.933	50742.8	0.466603	**
23	B. dorsalis	B. oleae	Enterobacter	0.172732	0.13956	1.23769	18948.8	13.8	0.641513	**
23	B. dorsalis	B. oleae	Klebsiella	0.137358	0.120935	1.1358	15067.9	8.86667	0.780604	*
23	B. dorsalis	B. oleae	Leuconostoc	0.0479163	0.118322	0.404966	5295.93	93.9333	0.829124	**
23	B. dorsalis	B. oleae	Providencia	0.0403204	0.0713627	0.565006	4342.53	239.2	0.869953	n.s.
23	B. dorsalis	B. oleae	Pantoea	0.0217184	0.0593893	0.365696	224.6	2271.53	0.891946	n.s.
23	B. dorsalis	B. oleae	Raoultella	0.0126648	0.0333734	0.379488	1388.67	0.866667	0.90477	n.s.
23	B. dorsalis	B. oleae	NA_family_Enterobacteriaceae	0.011273	0.0211205	0.53375	1237.67	16.6	0.916185	n.s.
23	B. dorsalis	B. oleae	Kluyvera	0.00936643	0.0243479	0.384691	1026.67	0	0.92567	*
23	B. dorsalis	B. oleae	Acinetobacter	0.00738699	0.01816	0.406773	808.067	6.26667	0.93315	n.s.
23	B. dorsalis	B. oleae	Morganella	0.00712503	0.0157327	0.452879	745.267	60.8667	0.940365	n.s.
23	B. dorsalis	B. oleae	Acetobacter	0.00630839	0.00763178	0.826595	623.333	151.133	0.946753	n.s.
23	B. dorsalis	B. oleae	Lelliottia	0.00432594	0.00626036	0.691005	450.2	80.2	0.951133	**
24	B. dorsalis	C. podocarpi	Klebsiella	0.233784	0.154249	1.51563	15067.9	33340.3	0.311397	*
24	B. dorsalis	C. podocarpi	Enterobacter	0.163949	0.140758	1.16475	18948.8	984.333	0.529774	n.s.
24	B. dorsalis	C. podocarpi	Rahnella	0.0723748	0.0773262	0.935967	0	7934	0.626175	**
24	B. dorsalis	C. podocarpi	Leuconostoc	0.0468508	0.118996	0.393717	5295.93	325.333	0.68858	*
24	B. dorsalis	C. podocarpi	Providencia	0.039643	0.0729523	0.54341	4342.53	36	0.741384	n.s.
24	B. dorsalis	C. podocarpi	Staphylococcus	0.0148054	0.0157701	0.93883	27.9333	1632.33	0.761104	**
24	B. dorsalis	C. podocarpi	Raoultella	0.0126643	0.0336755	0.376068	1388.67	0	0.777973	n.s.
24	B. dorsalis	C. podocarpi	NA_family_Enterobacteriaceae	0.0124917	0.0192093	0.650292	1237.67	423.333	0.794612	n.s.
24	B. dorsalis	C. podocarpi	Curvibacter	0.00944442	0.010089	0.936108	0	1035.33	0.807191	**
24	B. dorsalis	C. podocarpi	Kluyvera	0.00936566	0.0245662	0.381241	1026.67	0	0.819666	n.s.
24	B. dorsalis	C. podocarpi	Acinetobacter	0.00774251	0.0178154	0.434597	808.067	117.333	0.829979	n.s.
24	B. dorsalis	C. podocarpi	Enhydrobacter	0.00737532	0.00784033	0.940691	3.4	810	0.839803	**
24	B. dorsalis	C. podocarpi	Weissella	0.00715168	0.0102766	0.695916	354.6	534.333	0.849329	n.s.
24	B. dorsalis	C. podocarpi	Morganella	0.00680027	0.0161263	0.421688	745.267	0	0.858387	n.s.
24	B. dorsalis	C. podocarpi	Acetobacter	0.00568471	0.00733555	0.774954	623.333	0	0.865959	n.s.
24	B. dorsalis	C. podocarpi	Massilia	0.00567316	0.00597903	0.948843	26.1333	632.667	0.873515	**
24	B. dorsalis	C. podocarpi	Sphingomonas	0.00518867	0.00547101	0.948393	18.6	575.667	0.880426	**
24	B. dorsalis	C. podocarpi	Zymobacter	0.00515095	0.00550436	0.935793	0	564.667	0.887287	n.s.
24	B. dorsalis	C. podocarpi	Luteimonas	0.00499587	0.0053378	0.935943	0	547.667	0.893942	**
24	B. dorsalis	C. podocarpi	Lelliottia	0.00410824	0.00660442	0.622044	450.2	0	0.899414	n.s.
24	B. dorsalis	C. podocarpi	Lactococcus	0.00387747	0.00838332	0.462522	425.133	0	0.904579	n.s.
24	B. dorsalis	C. podocarpi	NA_family_Burkholderiaceae	0.00365256	0.00371138	0.984154	53.6667	397.667	0.909444	**
24	B. dorsalis	C. podocarpi	Haemophilus	0.00310553	0.00317257	0.978869	36.7333	343	0.91358	**
24	B. dorsalis	C. podocarpi	Pantoea	0.00307102	0.00345905	0.887824	224.6	253	0.917671	n.s.
24	B. dorsalis	C. podocarpi	Dysgonomonas	0.0029702	0.00289172	1.02714	95.6667	323	0.921627	n.s.
24	B. dorsalis	C. podocarpi	Gluconobacter	0.00286124	0.00243072	1.17712	206.067	296.667	0.925438	n.s.
24	B. dorsalis	C. podocarpi	Pseudomonas	0.00247198	0.00256042	0.965459	254.667	96.3333	0.928731	n.s.
24	B. dorsalis	C. podocarpi	Corynebacterium_1	0.00241404	0.00246193	0.98055	237.067	132	0.931946	n.s.
24	B. dorsalis	C. podocarpi	Rothia	0.00237762	0.00232098	1.0244	63.1333	262.667	0.935113	**
24	B. dorsalis	C. podocarpi	Erwinia	0.00229453	0.00505478	0.453933	230.933	95.6667	0.938169	n.s.
24	B. dorsalis	C. podocarpi	Pectobacterium	0.00212502	0.00225174	0.943722	21.1333	240	0.941	n.s.
24	B. dorsalis	C. podocarpi	Ochrobactrum	0.00190864	0.00224269	0.85105	108.133	163.333	0.943542	n.s.
24	B. dorsalis	C. podocarpi	Methylobacterium	0.00185949	0.00190829	0.974428	21.7333	204.333	0.946019	**
24	B. dorsalis	C. podocarpi	Komagataeibacter	0.00184945	0.00329792	0.560792	202.267	49.6667	0.948482	n.s.
24	B. dorsalis	C. podocarpi	Fructobacillus	0.00175938	0.000706193	2.49136	43.2667	204.333	0.950826	n.s.
25	B. dorsalis	C. quilicii	Enterobacter	0.1679	0.139473	1.20382	18948.8	655.533	0.179192	**
25	B. dorsalis	C. quilicii	Gluconobacter	0.14582	0.136862	1.06545	206.067	16120.9	0.33482	**
25	B. dorsalis	C. quilicii	Klebsiella	0.133267	0.119435	1.11582	15067.9	862.6	0.47705	n.s.
25	B. dorsalis	C. quilicii	Commensalibacter	0.0689458	0.165649	0.416217	0.2	7558.47	0.550633	*
25	B. dorsalis	C. quilicii	Providencia	0.0556349	0.0885154	0.628534	4342.53	2667.87	0.61001	n.s.
25	B. dorsalis	C. quilicii	Acetobacter	0.0517953	0.0579338	0.894043	623.333	5775.33	0.665289	n.s.
25	B. dorsalis	C. quilicii	Leuconostoc	0.0481533	0.118211	0.407349	5295.93	214.8	0.716681	**
25	B. dorsalis	C. quilicii	Tatumella	0.0414007	0.107118	0.386495	10.8	4521.53	0.760866	*
25	B. dorsalis	C. quilicii	Morganella	0.0315398	0.0872574	0.361456	745.267	2901	0.794527	n.s.
25	B. dorsalis	C. quilicii	Komagataeibacter	0.016788	0.0401181	0.418466	202.267	1750.93	0.812444	n.s.
25	B. dorsalis	C. quilicii	Citrobacter	0.0142212	0.0398433	0.356928	85.2667	1543.27	0.827622	n.s.
25	B. dorsalis	C. quilicii	Serratia	0.0134454	0.0413068	0.325501	136.467	1422.4	0.841972	n.s.
25	B. dorsalis	C. quilicii	NA_family_Enterobacteriaceae	0.0133268	0.0197287	0.675504	1237.67	517	0.856195	n.s.
25	B. dorsalis	C. quilicii	Raoultella	0.0127677	0.0333438	0.382912	1388.67	26.3333	0.869821	n.s.
25	B. dorsalis	C. quilicii	Kluyvera	0.0100985	0.0240919	0.419164	1026.67	130	0.880599	**
25	B. dorsalis	C. quilicii	Lactobacillus	0.00949762	0.0279038	0.34037	133.533	1005.13	0.890735	n.s.
25	B. dorsalis	C. quilicii	Chishuiella	0.00917429	0.0330323	0.277737	29.4	982	0.900527	n.s.
25	B. dorsalis	C. quilicii	Acinetobacter	0.00794098	0.0177143	0.448281	808.067	140.267	0.909002	*
25	B. dorsalis	C. quilicii	Bacillus	0.00656546	0.00745261	0.880962	43.8	726.733	0.916009	*
25	B. dorsalis	C. quilicii	Lelliottia	0.00431739	0.0062083	0.695423	450.2	92.6	0.920617	**
25	B. dorsalis	C. quilicii	Curtobacterium	0.00404324	0.0151622	0.266667	0	443.267	0.924932	n.s.
25	B. dorsalis	C. quilicii	Lactococcus	0.00387451	0.0082994	0.466842	425.133	9.73333	0.929067	n.s.
25	B. dorsalis	C. quilicii	Pantoea	0.00346716	0.00393444	0.881233	224.6	289.6	0.932767	n.s.
25	B. dorsalis	C. quilicii	Weissella	0.00343596	0.011125	0.30885	354.6	34.8667	0.936434	n.s.
25	B. dorsalis	C. quilicii	Corynebacterium_1	0.00300131	0.00329844	0.909918	237.067	222.867	0.939637	*
25	B. dorsalis	C. quilicii	Ochrobactrum	0.00277748	0.00456918	0.607872	108.133	245.4	0.942602	n.s.
25	B. dorsalis	C. quilicii	Pseudomonas	0.00268491	0.00283122	0.948321	254.667	136.8	0.945467	n.s.
25	B. dorsalis	C. quilicii	Erwinia	0.00261841	0.00500581	0.523075	230.933	118.133	0.948262	n.s.
25	B. dorsalis	C. quilicii	Neisseria	0.00257026	0.00702393	0.365928	4.4	280.2	0.951005	*
26	B. dorsalis	C. rosa	Acetobacter	0.207353	0.0953218	2.17529	623.333	23355	0.217354	**
26	B. dorsalis	C. rosa	Enterobacter	0.172807	0.140811	1.22722	18948.8	4	0.398495	*
26	B. dorsalis	C. rosa	Klebsiella	0.130815	0.120936	1.08169	15067.9	870.667	0.535619	n.s.
26	B. dorsalis	C. rosa	Gluconobacter	0.110393	0.0237015	4.65762	206.067	12308.3	0.651336	n.s.
26	B. dorsalis	C. rosa	Serratia	0.0873158	0.113791	0.767332	136.467	9706.67	0.742863	**
26	B. dorsalis	C. rosa	Leuconostoc	0.0482892	0.119553	0.403914	5295.93	1.33333	0.793482	*
26	B. dorsalis	C. rosa	Providencia	0.0404321	0.0704634	0.573803	4342.53	482.667	0.835864	n.s.
26	B. dorsalis	C. rosa	NA_family_Orbaceae	0.0387937	0.0554826	0.699206	0	4252.67	0.876529	*
26	B. dorsalis	C. rosa	NA_family_Enterobacteriaceae	0.0133492	0.0176227	0.757501	1237.67	680	0.890522	n.s.
26	B. dorsalis	C. rosa	Raoultella	0.0126643	0.0336755	0.376068	1388.67	0	0.903797	n.s.
26	B. dorsalis	C. rosa	Candidatus_Schmidhempelia	0.0103263	0.0147687	0.699206	0	1132	0.914621	*
26	B. dorsalis	C. rosa	Kluyvera	0.00936566	0.0245662	0.381241	1026.67	0	0.924438	n.s.
26	B. dorsalis	C. rosa	Acinetobacter	0.00736961	0.0183521	0.401567	808.067	0	0.932164	n.s.
26	B. dorsalis	C. rosa	Morganella	0.00731502	0.015531	0.470994	745.267	100	0.939831	n.s.
26	B. dorsalis	C. rosa	Komagataeibacter	0.00667886	0.00769165	0.868326	202.267	709.333	0.946832	n.s.
26	B. dorsalis	C. rosa	Lactobacillus	0.00423411	0.00378217	1.11949	133.533	563.333	0.951271	n.s.
27	B. dorsalis	B. zonata	Klebsiella	0.140545	0.11533	1.21863	15067.9	14342.3	0.220444	n.s.
27	B. dorsalis	B. zonata	Enterobacter	0.128067	0.0979683	1.30723	18948.8	16752.7	0.421317	n.s.
27	B. dorsalis	B. zonata	Lactococcus	0.109609	0.151132	0.725252	425.133	11963	0.593238	*
27	B. dorsalis	B. zonata	Leuconostoc	0.0461306	0.119067	0.387435	5295.93	405.333	0.665594	*
27	B. dorsalis	B. zonata	Providencia	0.0396594	0.0730812	0.542676	4342.53	21	0.727799	n.s.
27	B. dorsalis	B. zonata	NA_family_Enterobacteriaceae	0.0127609	0.0182427	0.699509	1237.67	542	0.747815	n.s.
27	B. dorsalis	B. zonata	Morganella	0.0127091	0.0160752	0.790603	745.267	965.333	0.767749	n.s.
27	B. dorsalis	B. zonata	Raoultella	0.0126727	0.0336979	0.376068	1388.67	0	0.787626	n.s.
27	B. dorsalis	B. zonata	Kluyvera	0.00977678	0.0241815	0.404307	1026.67	74.6667	0.802961	n.s.
27	B. dorsalis	B. zonata	Acinetobacter	0.00959288	0.0169028	0.567533	808.067	472.667	0.818007	*
27	B. dorsalis	B. zonata	Weissella	0.00914227	0.00941576	0.970955	354.6	785	0.832347	n.s.
27	B. dorsalis	B. zonata	Zymobacter	0.00895082	0.010151	0.881764	0	981	0.846386	n.s.
27	B. dorsalis	B. zonata	Acetobacter	0.00682551	0.00500729	1.36311	623.333	690.667	0.857092	n.s.
27	B. dorsalis	B. zonata	Escherichia/Shigella	0.00585495	0.00828735	0.706493	6.73333	638.333	0.866275	n.s.
27	B. dorsalis	B. zonata	Serratia	0.00491155	0.00590278	0.832074	136.467	587.333	0.873979	n.s.
27	B. dorsalis	B. zonata	Lelliottia	0.00411097	0.00660882	0.622043	450.2	0	0.880427	n.s.
27	B. dorsalis	B. zonata	Pantoea	0.00381694	0.00352292	1.08346	224.6	369.667	0.886414	n.s.
27	B. dorsalis	B. zonata	Pectobacterium	0.00374095	0.00507515	0.737111	21.1333	403.333	0.892281	n.s.
27	B. dorsalis	B. zonata	Sphingomonas	0.00318836	0.00433546	0.735414	18.6	343.333	0.897282	n.s.
27	B. dorsalis	B. zonata	Chishuiella	0.00290796	0.00228163	1.27451	29.4	325.667	0.901843	n.s.
27	B. dorsalis	B. zonata	Corynebacterium_1	0.00258443	0.00221593	1.1663	237.067	186.333	0.905897	n.s.
27	B. dorsalis	B. zonata	Lactobacillus	0.00236376	0.00214522	1.10187	133.533	234	0.909605	n.s.
27	B. dorsalis	B. zonata	Pseudomonas	0.00231523	0.00304454	0.760455	254.667	14	0.913236	n.s.
27	B. dorsalis	B. zonata	Gluconobacter	0.00223286	0.00177755	1.25614	206.067	239.333	0.916738	n.s.
27	B. dorsalis	B. zonata	Citrobacter	0.00213466	0.00205016	1.04122	85.2667	228.333	0.920086	n.s.
27	B. dorsalis	B. zonata	Erwinia	0.0020745	0.00528669	0.392402	230.933	29.3333	0.92334	n.s.
27	B. dorsalis	B. zonata	NA_family_Saccharimonadaceae	0.00206056	0.00140872	1.46271	13	230	0.926572	**
27	B. dorsalis	B. zonata	Pseudarthrobacter	0.00199765	0.0028049	0.7122	0	219	0.929706	**
27	B. dorsalis	B. zonata	Massilia	0.001923	0.00227282	0.846087	26.1333	209	0.932722	n.s.
27	B. dorsalis	B. zonata	Komagataeibacter	0.00184611	0.00350041	0.527398	202.267	0	0.935617	n.s.
27	B. dorsalis	B. zonata	Hydrogenophilus	0.00178784	0.00255696	0.699206	0	196	0.938422	*
27	B. dorsalis	B. zonata	Acholeplasma	0.00176561	0.00359506	0.49112	190.667	23	0.941191	n.s.
27	B. dorsalis	B. zonata	NA_family_Burkholderiaceae	0.00172193	0.00188071	0.915576	53.6667	167.667	0.943892	n.s.
27	B. dorsalis	B. zonata	Ochrobactrum	0.00155007	0.0022815	0.679406	108.133	99.3333	0.946323	n.s.
27	B. dorsalis	B. zonata	Enterococcus	0.00141588	0.00184729	0.766462	39.1333	137	0.948544	n.s.
27	B. dorsalis	B. zonata	Novosphingobium	0.00128079	0.0017809	0.719184	4.4	138.667	0.950553	*
28	C. flexuosa	C. podocarpi	Klebsiella	0.301125	0.200011	1.50554	319.667	33340.3	0.311614	**
28	C. flexuosa	C. podocarpi	Providencia	0.157106	0.104761	1.49965	17263.7	36	0.474192	**
28	C. flexuosa	C. podocarpi	Commensalibacter	0.152891	0.228837	0.668121	16764.7	0	0.632409	n.s.
28	C. flexuosa	C. podocarpi	Morganella	0.145739	0.106376	1.37004	15981.3	0	0.783225	n.s.
28	C. flexuosa	C. podocarpi	Rahnella	0.0723573	0.0810808	0.89241	0	7934	0.858103	**
28	C. flexuosa	C. podocarpi	Staphylococcus	0.0147864	0.016485	0.896958	33	1632.33	0.873404	**
28	C. flexuosa	C. podocarpi	Enterobacter	0.0113121	0.0064254	1.76052	1075	984.333	0.88511	n.s.
28	C. flexuosa	C. podocarpi	Curvibacter	0.00929419	0.010303	0.902087	48.6667	1035.33	0.894728	**
28	C. flexuosa	C. podocarpi	Enhydrobacter	0.00735773	0.00820389	0.896859	7	810	0.902342	**
28	C. flexuosa	C. podocarpi	Massilia	0.0056898	0.0063219	0.900014	13	632.667	0.90823	*
28	C. flexuosa	C. podocarpi	Sphingomonas	0.00523178	0.00582242	0.898558	2.66667	575.667	0.913644	**
28	C. flexuosa	C. podocarpi	Zymobacter	0.0051497	0.00577163	0.892244	0	564.667	0.918973	n.s.
28	C. flexuosa	C. podocarpi	Luteimonas	0.00499466	0.00559697	0.892387	0	547.667	0.924142	**
28	C. flexuosa	C. podocarpi	Weissella	0.00452754	0.00489844	0.924282	113.667	534.333	0.928827	n.s.
28	C. flexuosa	C. podocarpi	NA_family_Enterobacteriaceae	0.00414836	0.00209131	1.98362	618.667	423.333	0.93312	n.s.
28	C. flexuosa	C. podocarpi	Gluconacetobacter	0.00362954	0.00109846	3.30421	398	0	0.936876	**
28	C. flexuosa	C. podocarpi	NA_family_Burkholderiaceae	0.00361857	0.00404028	0.895624	1.33333	397.667	0.940621	**
28	C. flexuosa	C. podocarpi	Leuconostoc	0.00319692	0.0012112	2.63945	425.667	325.333	0.943929	n.s.
28	C. flexuosa	C. podocarpi	Haemophilus	0.00312002	0.00347899	0.896817	1.33333	343	0.947158	**
28	C. flexuosa	C. podocarpi	Dysgonomonas	0.00280995	0.00306739	0.916072	44.6667	323	0.950065	n.s.
29	C. flexuosa	C. rosa	Acetobacter	0.212542	0.0996532	2.13282	48.6667	23355	0.21873	**
29	C. flexuosa	C. rosa	Providencia	0.153032	0.104857	1.45943	17263.7	482.667	0.376217	**
29	C. flexuosa	C. rosa	Commensalibacter	0.152891	0.228837	0.668121	16764.7	0	0.533559	n.s.
29	C. flexuosa	C. rosa	Morganella	0.144827	0.106378	1.36144	15981.3	100	0.682603	n.s.
29	C. flexuosa	C. rosa	Gluconobacter	0.11154	0.0247453	4.50754	77.3333	12308.3	0.79739	n.s.
29	C. flexuosa	C. rosa	Serratia	0.088518	0.119328	0.741803	0	9706.67	0.888485	*
29	C. flexuosa	C. rosa	NA_family_Orbaceae	0.0387844	0.0581765	0.666667	0	4252.67	0.928399	n.s.
29	C. flexuosa	C. rosa	Candidatus_Schmidhempelia	0.0103239	0.0154858	0.666667	0	1132	0.939023	n.s.
29	C. flexuosa	C. rosa	Enterobacter	0.00976668	0.0130381	0.749087	1075	4	0.949074	n.s.
29	C. flexuosa	C. rosa	Klebsiella	0.00794902	0.00840078	0.946224	319.667	870.667	0.957255	n.s.
30	C. flexuosa	B. zonata	Providencia	0.157347	0.104831	1.50096	17263.7	21	0.168078	**
30	C. flexuosa	B. zonata	Commensalibacter	0.152993	0.22899	0.668121	16764.7	0	0.331506	n.s.
30	C. flexuosa	B. zonata	Enterobacter	0.143141	0.0831493	1.72149	1075	16752.7	0.48441	n.s.
30	C. flexuosa	B. zonata	Morganella	0.141458	0.100549	1.40686	15981.3	965.333	0.635516	n.s.
30	C. flexuosa	B. zonata	Klebsiella	0.127917	0.142787	0.895855	319.667	14342.3	0.772157	n.s.
30	C. flexuosa	B. zonata	Lactococcus	0.109037	0.161435	0.675424	19.3333	11963	0.888631	*
30	C. flexuosa	B. zonata	Zymobacter	0.00894865	0.0106439	0.840729	0	981	0.89819	n.s.
30	C. flexuosa	B. zonata	Weissella	0.00682138	0.00487428	1.39946	113.667	785	0.905476	n.s.
30	C. flexuosa	B. zonata	Acetobacter	0.00608116	0.0042145	1.44291	48.6667	690.667	0.911972	n.s.
30	C. flexuosa	B. zonata	Escherichia/Shigella	0.0058331	0.00874965	0.666667	0	638.333	0.918203	n.s.
30	C. flexuosa	B. zonata	Serratia	0.00536584	0.00670913	0.799782	0	587.333	0.923935	n.s.
30	C. flexuosa	B. zonata	Acinetobacter	0.0043054	0.00578282	0.744516	39.6667	472.667	0.928534	n.s.
30	C. flexuosa	B. zonata	Pectobacterium	0.00368563	0.00549429	0.670812	0	403.333	0.932471	n.s.
30	C. flexuosa	B. zonata	Gluconacetobacter	0.00363195	0.00109919	3.30419	398	0	0.936351	**
30	C. flexuosa	B. zonata	Sphingomonas	0.00313907	0.00467223	0.671857	2.66667	343.333	0.939704	n.s.
30	C. flexuosa	B. zonata	Pantoea	0.00311791	0.00275458	1.1319	126.667	369.667	0.943034	n.s.
30	C. flexuosa	B. zonata	Chishuiella	0.00294878	0.00238234	1.23776	7.66667	325.667	0.946184	n.s.
30	C. flexuosa	B. zonata	Lactobacillus	0.00233112	0.00237919	0.979793	97.3333	234	0.948674	n.s.
30	C. flexuosa	B. zonata	NA_family_Saccharimonadaceae	0.00209052	0.00154968	1.349	3	230	0.950908	**
31	B. oleae	C. capitata	Erwinia	0.462193	0.076097	6.07373	50742.8	238.056	0.472452	**
31	B. oleae	C. capitata	Morganella	0.161969	0.210958	0.767779	60.8667	17754.3	0.638017	**
31	B. oleae	C. capitata	Pantoea	0.0960435	0.142357	0.674666	2271.53	9652.56	0.736193	**
31	B. oleae	C. capitata	Klebsiella	0.059826	0.108447	0.551661	8.86667	6541.5	0.797347	n.s.
31	B. oleae	C. capitata	NA_family_Enterobacteriaceae	0.0369699	0.0853606	0.433103	16.6	4058.17	0.835137	n.s.
31	B. oleae	C. capitata	Fructobacillus	0.0316947	0.0870106	0.364263	7.33333	3447.5	0.867536	n.s.
31	B. oleae	C. capitata	Gluconobacter	0.0293598	0.0592735	0.495328	13.3333	3206.39	0.897547	n.s.
31	B. oleae	C. capitata	Enterobacter	0.0152846	0.0272252	0.561414	13.8	1678.28	0.913171	n.s.
31	B. oleae	C. capitata	Acetobacter	0.012687	0.027468	0.461883	151.133	1301.89	0.92614	n.s.
31	B. oleae	C. capitata	Providencia	0.00810115	0.0160956	0.503315	239.2	721.111	0.934421	n.s.
31	B. oleae	C. capitata	Zymobacter	0.00784086	0.0323843	0.242119	0	830.444	0.942436	n.s.
31	B. oleae	C. capitata	Komagataeibacter	0.00504759	0.0135454	0.372643	0.2	552.389	0.947595	n.s.
31	B. oleae	C. capitata	Serratia	0.00417473	0.0116765	0.357533	0	446.444	0.951863	n.s.
32	B. oleae	C. cosyra	Erwinia	0.46335	0.0760127	6.0957	50742.8	0	0.472698	**
32	B. oleae	C. cosyra	Klebsiella	0.113991	0.0824276	1.38292	8.86667	12497.3	0.588989	n.s.
32	B. oleae	C. cosyra	Gluconobacter	0.0724749	0.0775787	0.934212	13.3333	7952	0.662926	n.s.
32	B. oleae	C. cosyra	Enterobacter	0.0676865	0.0631289	1.0722	13.8	7424.67	0.731978	n.s.
32	B. oleae	C. cosyra	Pantoea	0.0616965	0.0656767	0.939397	2271.53	5820.67	0.794919	n.s.
32	B. oleae	C. cosyra	Providencia	0.0369845	0.0601868	0.614494	239.2	3979.83	0.83265	n.s.
32	B. oleae	C. cosyra	Weissella	0.0364465	0.0553399	0.658594	0	3980	0.869831	**
32	B. oleae	C. cosyra	Acetobacter	0.0283388	0.038506	0.735957	151.133	3100.5	0.898742	n.s.
32	B. oleae	C. cosyra	NA_family_Enterobacteriaceae	0.0227849	0.0330948	0.688474	16.6	2503.33	0.921987	n.s.
32	B. oleae	C. cosyra	Serratia	0.018545	0.0141648	1.30923	0	2032.33	0.940906	n.s.
32	B. oleae	C. cosyra	Leuconostoc	0.00754215	0.00420391	1.79408	93.9333	891.833	0.9486	n.s.
32	B. oleae	C. cosyra	Paenochrobactrum	0.00590469	0.0108003	0.546714	0	646	0.954624	*
33	B. oleae	C. flexuosa	Erwinia	0.462753	0.0763452	6.06132	50742.8	4	0.467035	**
33	B. oleae	C. flexuosa	Providencia	0.155779	0.0993907	1.56734	239.2	17263.7	0.624256	**
33	B. oleae	C. flexuosa	Commensalibacter	0.152898	0.218206	0.700706	0.6	16764.7	0.77857	n.s.
33	B. oleae	C. flexuosa	Morganella	0.14526	0.101359	1.43312	60.8667	15981.3	0.925174	n.s.
33	B. oleae	C. flexuosa	Pantoea	0.0211863	0.0602814	0.351456	2271.53	126.667	0.946557	n.s.
33	B. oleae	C. flexuosa	Enterobacter	0.00967889	0.0124335	0.778451	13.8	1075	0.956325	n.s.
34	B. oleae	C. podocarpi	Erwinia	0.461938	0.0763523	6.05008	50742.8	95.6667	0.465662	**
34	B. oleae	C. podocarpi	Klebsiella	0.303998	0.190694	1.59417	8.86667	33340.3	0.772111	**
34	B. oleae	C. podocarpi	Rahnella	0.0722269	0.0770669	0.937197	45.9333	7934	0.844921	**
34	B. oleae	C. podocarpi	Pantoea	0.0216497	0.059764	0.362253	2271.53	253	0.866745	n.s.
34	B. oleae	C. podocarpi	Staphylococcus	0.0148886	0.015909	0.935859	0	1632.33	0.881754	**
34	B. oleae	C. podocarpi	Curvibacter	0.00944334	0.0100879	0.936109	0	1035.33	0.891273	**
34	B. oleae	C. podocarpi	Enterobacter	0.00885176	0.00363475	2.43531	13.8	984.333	0.900196	n.s.
34	B. oleae	C. podocarpi	Enhydrobacter	0.0073684	0.00783293	0.940695	4.86667	810	0.907624	**
34	B. oleae	C. podocarpi	Massilia	0.00576694	0.00606474	0.950896	0.4	632.667	0.913437	**
34	B. oleae	C. podocarpi	Sphingomonas	0.00521968	0.00540137	0.966362	36.7333	575.667	0.918699	**
34	B. oleae	C. podocarpi	Zymobacter	0.00515036	0.00550374	0.935794	0	564.667	0.923891	n.s.
34	B. oleae	C. podocarpi	Luteimonas	0.0049953	0.00533719	0.935943	0	547.667	0.928927	**
34	B. oleae	C. podocarpi	Weissella	0.00487369	0.00520623	0.936126	0	534.333	0.93384	n.s.
34	B. oleae	C. podocarpi	NA_family_Enterobacteriaceae	0.00377592	0.00385137	0.980409	16.6	423.333	0.937646	n.s.
34	B. oleae	C. podocarpi	NA_family_Burkholderiaceae	0.00359857	0.00381747	0.942658	9.13333	397.667	0.941274	**
34	B. oleae	C. podocarpi	Haemophilus	0.00312852	0.00332136	0.941941	0	343	0.944427	**
34	B. oleae	C. podocarpi	Leuconostoc	0.0031074	0.00310046	1.00224	93.9333	325.333	0.94756	n.s.
34	B. oleae	C. podocarpi	Dysgonomonas	0.00293374	0.00312535	0.938692	4.06667	323	0.950517	n.s.
35	B. oleae	C. quilicii	Erwinia	0.462896	0.0759057	6.0983	50742.8	118.133	0.467808	**
35	B. oleae	C. quilicii	Gluconobacter	0.147289	0.137124	1.07413	13.3333	16120.9	0.61666	**
35	B. oleae	C. quilicii	Commensalibacter	0.0689399	0.165628	0.416234	0.6	7558.47	0.686332	*
35	B. oleae	C. quilicii	Acetobacter	0.052694	0.0605256	0.870607	151.133	5775.33	0.739585	n.s.
35	B. oleae	C. quilicii	Tatumella	0.0417573	0.106697	0.391362	101.8	4521.53	0.781785	*
35	B. oleae	C. quilicii	Morganella	0.0268092	0.089006	0.301207	60.8667	2901	0.808879	n.s.
35	B. oleae	C. quilicii	Providencia	0.025669	0.07292	0.352016	239.2	2667.87	0.83482	n.s.
35	B. oleae	C. quilicii	Pantoea	0.0219477	0.0592281	0.370562	2271.53	289.6	0.857001	n.s.
35	B. oleae	C. quilicii	Komagataeibacter	0.0159772	0.0409803	0.389876	0.2	1750.93	0.873148	n.s.
35	B. oleae	C. quilicii	Citrobacter	0.0140851	0.0401267	0.351015	3.86667	1543.27	0.887382	n.s.
35	B. oleae	C. quilicii	Serratia	0.0129819	0.0418072	0.310518	0	1422.4	0.900502	n.s.
35	B. oleae	C. quilicii	Lactobacillus	0.00943426	0.0281536	0.335099	60.9333	1005.13	0.910036	n.s.
35	B. oleae	C. quilicii	Chishuiella	0.00897142	0.0331364	0.270742	2.33333	982	0.919103	n.s.
35	B. oleae	C. quilicii	Klebsiella	0.00786066	0.0213755	0.367742	8.86667	862.6	0.927047	n.s.
35	B. oleae	C. quilicii	Bacillus	0.00658943	0.00734785	0.896783	64.5333	726.733	0.933706	*
35	B. oleae	C. quilicii	Enterobacter	0.00590753	0.00949658	0.622069	13.8	655.533	0.939677	n.s.
35	B. oleae	C. quilicii	NA_family_Enterobacteriaceae	0.00474132	0.00856154	0.553793	16.6	517	0.944468	n.s.
35	B. oleae	C. quilicii	Curtobacterium	0.00404278	0.0151604	0.266667	0	443.267	0.948554	n.s.
35	B. oleae	C. quilicii	Pseudomonas	0.00279723	0.00572993	0.488178	209.533	136.8	0.951381	n.s.
36	B. oleae	C. rosa	Erwinia	0.46281	0.0763486	6.0618	50742.8	0	0.465789	**
36	B. oleae	C. rosa	Acetobacter	0.211635	0.095169	2.22378	151.133	23355	0.678787	**
36	B. oleae	C. rosa	Gluconobacter	0.112138	0.0235925	4.75313	13.3333	12308.3	0.791647	n.s.
36	B. oleae	C. rosa	Serratia	0.0885293	0.11379	0.77801	0	9706.67	0.880746	**
36	B. oleae	C. rosa	NA_family_Orbaceae	0.0387893	0.0554763	0.699206	0	4252.67	0.919785	*
36	B. oleae	C. rosa	Pantoea	0.0211157	0.0603088	0.350127	2271.53	123.667	0.941036	n.s.
36	B. oleae	C. rosa	Candidatus_Schmidhempelia	0.0103252	0.014767	0.699206	0	1132	0.951428	*
37	B. oleae	B. zonata	Erwinia	0.46285	0.0763998	6.05826	50742.8	29.3333	0.466468	**
37	B. oleae	B. zonata	Enterobacter	0.152844	0.0783167	1.95162	13.8	16752.7	0.620507	n.s.
37	B. oleae	B. zonata	Klebsiella	0.13077	0.136112	0.960747	8.86667	14342.3	0.752299	n.s.
37	B. oleae	B. zonata	Lactococcus	0.10911	0.154026	0.708383	0	11963	0.862262	*
37	B. oleae	B. zonata	Pantoea	0.022223	0.0592975	0.374772	2271.53	369.667	0.884659	n.s.
37	B. oleae	B. zonata	Morganella	0.00900701	0.0122502	0.735251	60.8667	965.333	0.893736	n.s.
37	B. oleae	B. zonata	Zymobacter	0.0089498	0.0101499	0.881764	0	981	0.902756	n.s.
37	B. oleae	B. zonata	Weissella	0.00716852	0.00549005	1.30573	0	785	0.909981	n.s.
37	B. oleae	B. zonata	Acetobacter	0.00684379	0.00475352	1.43973	151.133	690.667	0.916878	n.s.
37	B. oleae	B. zonata	Escherichia/Shigella	0.00583384	0.00834353	0.699206	0	638.333	0.922757	n.s.
37	B. oleae	B. zonata	Serratia	0.00536653	0.00639772	0.838818	0	587.333	0.928166	n.s.
37	B. oleae	B. zonata	NA_family_Enterobacteriaceae	0.00479571	0.000846751	5.66366	16.6	542	0.932999	n.s.
37	B. oleae	B. zonata	Acinetobacter	0.00430677	0.00572147	0.752739	6.26667	472.667	0.937339	n.s.
37	B. oleae	B. zonata	Pectobacterium	0.00368611	0.00523927	0.703553	0	403.333	0.941054	n.s.
37	B. oleae	B. zonata	Leuconostoc	0.00357641	0.00189586	1.88643	93.9333	405.333	0.944659	n.s.
37	B. oleae	B. zonata	Sphingomonas	0.00324324	0.00432822	0.749324	36.7333	343.333	0.947927	n.s.
37	B. oleae	B. zonata	Chishuiella	0.0029654	0.00231366	1.28169	2.33333	325.667	0.950916	n.s.
38	C. podocarpi	C. rosa	Klebsiella	0.296114	0.200234	1.47884	33340.3	870.667	0.306404	**
38	C. podocarpi	C. rosa	Acetobacter	0.212996	0.0996555	2.13732	0	23355	0.526802	**
38	C. podocarpi	C. rosa	Gluconobacter	0.109545	0.0249229	4.39535	296.667	12308.3	0.640153	n.s.
38	C. podocarpi	C. rosa	Serratia	0.0885221	0.119334	0.741803	0	9706.67	0.731751	*
38	C. podocarpi	C. rosa	Rahnella	0.0723606	0.0810845	0.89241	7934	0	0.806627	**
38	C. podocarpi	C. rosa	NA_family_Orbaceae	0.0387861	0.0581792	0.666667	0	4252.67	0.846761	n.s.
38	C. podocarpi	C. rosa	Staphylococcus	0.0148874	0.0166842	0.892307	1632.33	0	0.862165	**
38	C. podocarpi	C. rosa	Candidatus_Schmidhempelia	0.0103243	0.0154865	0.666667	0	1132	0.872849	n.s.
38	C. podocarpi	C. rosa	Curvibacter	0.00943649	0.0105672	0.892997	1035.33	2	0.882613	**
38	C. podocarpi	C. rosa	Enterobacter	0.00894042	0.00380539	2.34941	984.333	4	0.891864	n.s.
38	C. podocarpi	C. rosa	Enhydrobacter	0.00738745	0.00823832	0.896719	810	0	0.899508	**
38	C. podocarpi	C. rosa	Komagataeibacter	0.0061943	0.00868459	0.713252	49.6667	709.333	0.905918	n.s.
38	C. podocarpi	C. rosa	Massilia	0.00577012	0.00636021	0.90722	632.667	0	0.911888	**
38	C. podocarpi	C. rosa	Sphingomonas	0.00525026	0.00582871	0.900759	575.667	0	0.917321	**
38	C. podocarpi	C. rosa	Zymobacter	0.00514994	0.00577189	0.892244	564.667	0	0.92265	n.s.
38	C. podocarpi	C. rosa	Luteimonas	0.00499489	0.00559723	0.892387	547.667	0	0.927818	**
38	C. podocarpi	C. rosa	Weissella	0.00487329	0.00545989	0.892561	534.333	0	0.932861	n.s.
38	C. podocarpi	C. rosa	NA_family_Enterobacteriaceae	0.00452346	0.00320259	1.41244	423.333	680	0.937542	n.s.
38	C. podocarpi	C. rosa	Providencia	0.00429259	0.00428031	1.00287	36	482.667	0.941984	n.s.
38	C. podocarpi	C. rosa	Lactobacillus	0.00421938	0.0041192	1.02432	109.333	563.333	0.94635	n.s.
38	C. podocarpi	C. rosa	NA_family_Burkholderiaceae	0.00362684	0.0040445	0.896734	397.667	0	0.950102	*
39	C. podocarpi	B. zonata	Klebsiella	0.238265	0.174425	1.36601	33340.3	14342.3	0.320644	*
39	C. podocarpi	B. zonata	Enterobacter	0.143975	0.0822118	1.75126	984.333	16752.7	0.514396	n.s.
39	C. podocarpi	B. zonata	Lactococcus	0.109101	0.161531	0.675416	0	11963	0.661218	*
39	C. podocarpi	B. zonata	Rahnella	0.0721781	0.0806829	0.89459	7934	75.6667	0.758351	**
39	C. podocarpi	B. zonata	Staphylococcus	0.0148973	0.0166953	0.892306	1632.33	0	0.778399	**
39	C. podocarpi	B. zonata	Curvibacter	0.00929667	0.010292	0.903289	1035.33	50	0.79091	**
39	C. podocarpi	B. zonata	Zymobacter	0.00918877	0.00824133	1.11496	564.667	981	0.803276	n.s.
39	C. podocarpi	B. zonata	Morganella	0.00882163	0.0132324	0.666667	0	965.333	0.815147	n.s.
39	C. podocarpi	B. zonata	Enhydrobacter	0.00739236	0.0082438	0.896718	810	0	0.825095	**
39	C. podocarpi	B. zonata	Weissella	0.00634484	0.00485482	1.30692	534.333	785	0.833634	n.s.
39	C. podocarpi	B. zonata	Acetobacter	0.00630467	0.00450436	1.39968	0	690.667	0.842118	n.s.
39	C. podocarpi	B. zonata	Escherichia/Shigella	0.00583336	0.00875005	0.666667	0	638.333	0.849969	n.s.
39	C. podocarpi	B. zonata	Sphingomonas	0.00565289	0.00502203	1.12562	575.667	343.333	0.857576	**
39	C. podocarpi	B. zonata	Massilia	0.00552956	0.0053882	1.02623	632.667	209	0.865017	*
39	C. podocarpi	B. zonata	Serratia	0.00536608	0.00670943	0.799782	0	587.333	0.872239	n.s.
39	C. podocarpi	B. zonata	Luteimonas	0.00499821	0.00560095	0.892386	547.667	0	0.878965	**
39	C. podocarpi	B. zonata	Acinetobacter	0.00441355	0.0052705	0.837407	117.333	472.667	0.884904	n.s.
39	C. podocarpi	B. zonata	Pectobacterium	0.00439365	0.00412258	1.06575	240	403.333	0.890817	n.s.
39	C. podocarpi	B. zonata	NA_family_Enterobacteriaceae	0.00391828	0.00119514	3.2785	423.333	542	0.89609	n.s.
39	C. podocarpi	B. zonata	NA_family_Burkholderiaceae	0.00354495	0.00323818	1.09474	397.667	167.667	0.900861	*
39	C. podocarpi	B. zonata	Pantoea	0.00317706	0.00239044	1.32907	253	369.667	0.905136	n.s.
39	C. podocarpi	B. zonata	Leuconostoc	0.00314091	0.00211712	1.48358	325.333	405.333	0.909363	n.s.
39	C. podocarpi	B. zonata	Haemophilus	0.00313034	0.0034855	0.898104	343	0	0.913576	**
39	C. podocarpi	B. zonata	Chishuiella	0.00297227	0.0024449	1.2157	0	325.667	0.917576	n.s.
39	C. podocarpi	B. zonata	Dysgonomonas	0.0028808	0.00318617	0.904158	323	22	0.921452	n.s.
39	C. podocarpi	B. zonata	Gluconobacter	0.00278636	0.00199755	1.39488	296.667	239.333	0.925202	n.s.
39	C. podocarpi	B. zonata	Rothia	0.00234653	0.00260009	0.90248	262.667	16.6667	0.92836	*
39	C. podocarpi	B. zonata	Lactobacillus	0.00226849	0.00227285	0.99808	109.333	234	0.931413	n.s.
39	C. podocarpi	B. zonata	Citrobacter	0.00204531	0.00247441	0.826584	12.3333	228.333	0.934165	n.s.
39	C. podocarpi	B. zonata	Pseudarthrobacter	0.00199726	0.00294123	0.679056	0	219	0.936853	**
39	C. podocarpi	B. zonata	Fructobacillus	0.00186472	0.000673649	2.76809	204.333	0	0.939363	n.s.
39	C. podocarpi	B. zonata	Methylobacterium	0.00185368	0.00206848	0.896153	204.333	3.66667	0.941857	**
39	C. podocarpi	B. zonata	NA_family_Saccharimonadaceae	0.00181746	0.00115895	1.5682	92.6667	230	0.944303	**
39	C. podocarpi	B. zonata	Hydrogenophilus	0.00178749	0.00268123	0.666667	0	196	0.946708	*
39	C. podocarpi	B. zonata	Cronobacter	0.00169041	0.00188817	0.895268	186.333	3.33333	0.948983	**
39	C. podocarpi	B. zonata	Ochrobactrum	0.00161449	0.00144548	1.11692	163.333	99.3333	0.951156	n.s.
40	C. quilicii	C. cosyra	Gluconobacter	0.136898	0.108504	1.26169	16120.9	7952	0.164884	*
40	C. quilicii	C. cosyra	Klebsiella	0.108956	0.0821453	1.32638	862.6	12497.3	0.296114	n.s.
40	C. quilicii	C. cosyra	Commensalibacter	0.0690146	0.166365	0.414838	7558.47	0.666667	0.379237	n.s.
40	C. quilicii	C. cosyra	Enterobacter	0.0639817	0.0619611	1.03261	655.533	7424.67	0.456298	n.s.
40	C. quilicii	C. cosyra	Acetobacter	0.0555326	0.0531744	1.04435	5775.33	3100.5	0.523183	n.s.
40	C. quilicii	C. cosyra	Providencia	0.0526202	0.0812282	0.647807	2667.87	3979.83	0.58656	n.s.
40	C. quilicii	C. cosyra	Pantoea	0.0524978	0.0570995	0.91941	289.6	5820.67	0.64979	n.s.
40	C. quilicii	C. cosyra	Tatumella	0.043433	0.104944	0.41387	4521.53	593.667	0.702102	n.s.
40	C. quilicii	C. cosyra	Weissella	0.0366354	0.0552012	0.66367	34.8667	3980	0.746226	**
40	C. quilicii	C. cosyra	Morganella	0.0283314	0.0883914	0.320522	2901	311.667	0.78035	n.s.
40	C. quilicii	C. cosyra	Serratia	0.0264074	0.0359553	0.734451	1422.4	2032.33	0.812155	n.s.
40	C. quilicii	C. cosyra	NA_family_Enterobacteriaceae	0.0231408	0.0311189	0.743624	517	2503.33	0.840027	n.s.
40	C. quilicii	C. cosyra	Komagataeibacter	0.0159671	0.0411327	0.388185	1750.93	11.6667	0.859258	n.s.
40	C. quilicii	C. cosyra	Citrobacter	0.014665	0.0394947	0.371316	1543.27	222.167	0.876921	n.s.
40	C. quilicii	C. cosyra	Lactobacillus	0.00919808	0.028439	0.323431	1005.13	10.1667	0.887999	n.s.
40	C. quilicii	C. cosyra	Chishuiella	0.00902723	0.033253	0.271471	982	9.83333	0.898872	n.s.
40	C. quilicii	C. cosyra	Leuconostoc	0.00810096	0.00438226	1.84858	214.8	891.833	0.908629	n.s.
40	C. quilicii	C. cosyra	Bacillus	0.00660598	0.00704613	0.937533	726.733	150	0.916585	n.s.
40	C. quilicii	C. cosyra	Paenochrobactrum	0.00591912	0.0108269	0.546705	0	646	0.923715	*
40	C. quilicii	C. cosyra	Curtobacterium	0.00404716	0.015228	0.265772	443.267	0	0.928589	n.s.
40	C. quilicii	C. cosyra	Allorhizobium-Neorhizobium-Pararhizobium-Rhizobium	0.00363412	0.00560002	0.648947	18.8	394.5	0.932966	**
40	C. quilicii	C. cosyra	Stenotrophomonas	0.00263706	0.0042578	0.619349	54.2667	269.167	0.936142	**
40	C. quilicii	C. cosyra	Neisseria	0.0025663	0.00706438	0.363273	280.2	1.83333	0.939233	n.s.
40	C. quilicii	C. cosyra	Streptococcus	0.00248396	0.00277198	0.896095	174.8	183.333	0.942225	n.s.
40	C. quilicii	C. cosyra	Lactococcus	0.00238367	0.00315198	0.756246	9.73333	257.833	0.945096	n.s.
40	C. quilicii	C. cosyra	Ochrobactrum	0.00225553	0.00458141	0.492321	245.4	9.83333	0.947813	n.s.
40	C. quilicii	C. cosyra	Corynebacterium_1	0.00202774	0.00291912	0.694639	222.867	122.5	0.950255	n.s.
41	C. quilicii	C. flexuosa	Commensalibacter	0.178886	0.224447	0.797008	7558.47	16764.7	0.203004	**
41	C. quilicii	C. flexuosa	Providencia	0.152976	0.0992165	1.54184	2667.87	17263.7	0.376604	**
41	C. quilicii	C. flexuosa	Morganella	0.149187	0.101723	1.46661	2901	15981.3	0.545906	n.s.
41	C. quilicii	C. flexuosa	Gluconobacter	0.146721	0.138308	1.06083	16120.9	77.3333	0.712408	*
41	C. quilicii	C. flexuosa	Acetobacter	0.052742	0.0616114	0.856043	5775.33	48.6667	0.772261	n.s.
41	C. quilicii	C. flexuosa	Tatumella	0.0413876	0.108039	0.38308	4521.53	17.3333	0.819229	n.s.
41	C. quilicii	C. flexuosa	Komagataeibacter	0.015976	0.0413462	0.386396	1750.93	0	0.837359	n.s.
41	C. quilicii	C. flexuosa	Citrobacter	0.0140748	0.0404807	0.347693	1543.27	6	0.853331	n.s.
41	C. quilicii	C. flexuosa	Serratia	0.0129802	0.0421802	0.307733	1422.4	0	0.868061	n.s.
41	C. quilicii	C. flexuosa	Enterobacter	0.0111803	0.0115979	0.963991	655.533	1075	0.880749	n.s.
41	C. quilicii	C. flexuosa	Lactobacillus	0.00941449	0.0282687	0.333036	1005.13	97.3333	0.891433	n.s.
41	C. quilicii	C. flexuosa	Chishuiella	0.00899956	0.0334108	0.269361	982	7.66667	0.901646	n.s.
41	C. quilicii	C. flexuosa	Klebsiella	0.00893213	0.0205495	0.434665	862.6	319.667	0.911782	n.s.
41	C. quilicii	C. flexuosa	Bacillus	0.00653746	0.0072189	0.905604	726.733	94.6667	0.919201	n.s.
41	C. quilicii	C. flexuosa	NA_family_Enterobacteriaceae	0.00619543	0.00631922	0.980411	517	618.667	0.926232	n.s.
41	C. quilicii	C. flexuosa	Leuconostoc	0.00461831	0.00367502	1.25667	214.8	425.667	0.931473	n.s.
41	C. quilicii	C. flexuosa	Curtobacterium	0.00404226	0.0152957	0.264275	443.267	0	0.93606	n.s.
41	C. quilicii	C. flexuosa	Gluconacetobacter	0.00349026	0.00118501	2.94535	16.4	398	0.940021	**
41	C. quilicii	C. flexuosa	Pantoea	0.00280182	0.00286408	0.978262	289.6	126.667	0.9432	n.s.
41	C. quilicii	C. flexuosa	Neisseria	0.00260093	0.00701519	0.370756	280.2	23.3333	0.946152	n.s.
41	C. quilicii	C. flexuosa	Ochrobactrum	0.00226385	0.00463944	0.487958	245.4	0	0.948721	n.s.
41	C. quilicii	C. flexuosa	Corynebacterium_1	0.00193555	0.00311349	0.621664	222.867	53.3333	0.950917	n.s.
42	C. quilicii	C. podocarpi	Klebsiella	0.298869	0.189311	1.57872	862.6	33340.3	0.314356	**
42	C. quilicii	C. podocarpi	Gluconobacter	0.145153	0.137882	1.05274	16120.9	296.667	0.467031	*
42	C. quilicii	C. podocarpi	Rahnella	0.0724523	0.0773385	0.936821	29.6	7934	0.543238	**
42	C. quilicii	C. podocarpi	Commensalibacter	0.0689314	0.167116	0.412476	7558.47	0	0.615742	n.s.
42	C. quilicii	C. podocarpi	Acetobacter	0.0529087	0.0618563	0.855349	5775.33	0	0.671392	n.s.
42	C. quilicii	C. podocarpi	Tatumella	0.0413825	0.108089	0.382854	4521.53	5.33333	0.714919	n.s.
42	C. quilicii	C. podocarpi	Morganella	0.0264573	0.0900533	0.293796	2901	0	0.742747	n.s.
42	C. quilicii	C. podocarpi	Providencia	0.024363	0.0741908	0.328384	2667.87	36	0.768373	n.s.
42	C. quilicii	C. podocarpi	Komagataeibacter	0.0159922	0.041167	0.388471	1750.93	49.6667	0.785194	n.s.
42	C. quilicii	C. podocarpi	Staphylococcus	0.0147678	0.01567	0.942428	51.5333	1632.33	0.800727	**
42	C. quilicii	C. podocarpi	Citrobacter	0.0140716	0.0404636	0.347761	1543.27	12.3333	0.815528	n.s.
42	C. quilicii	C. podocarpi	Serratia	0.0129808	0.0421821	0.307733	1422.4	0	0.829181	n.s.
42	C. quilicii	C. podocarpi	Lactobacillus	0.00939404	0.0282359	0.332699	1005.13	109.333	0.839062	n.s.
42	C. quilicii	C. podocarpi	Curvibacter	0.00938597	0.00997236	0.941198	26.2667	1035.33	0.848935	**
42	C. quilicii	C. podocarpi	Chishuiella	0.00895706	0.0334431	0.26783	982	0	0.858356	n.s.
42	C. quilicii	C. podocarpi	Enterobacter	0.00813199	0.00684531	1.18796	655.533	984.333	0.866909	n.s.
42	C. quilicii	C. podocarpi	Enhydrobacter	0.00737188	0.00762204	0.967179	57.4	810	0.874663	**
42	C. quilicii	C. podocarpi	Bacillus	0.00642697	0.00711545	0.903241	726.733	115.333	0.881423	n.s.
42	C. quilicii	C. podocarpi	NA_family_Enterobacteriaceae	0.00593918	0.00744369	0.797881	517	423.333	0.88767	n.s.
42	C. quilicii	C. podocarpi	Massilia	0.00561671	0.00589394	0.952963	43.5333	632.667	0.893578	**
42	C. quilicii	C. podocarpi	Sphingomonas	0.00524403	0.00555252	0.944441	4.4	575.667	0.899094	**
42	C. quilicii	C. podocarpi	Zymobacter	0.00511086	0.00543427	0.940488	17	564.667	0.904469	n.s.
42	C. quilicii	C. podocarpi	Luteimonas	0.00500748	0.00535034	0.935919	0	547.667	0.909736	**
42	C. quilicii	C. podocarpi	Weissella	0.00479125	0.00506571	0.945821	34.8667	534.333	0.914776	n.s.
42	C. quilicii	C. podocarpi	Leuconostoc	0.00405178	0.00500951	0.808817	214.8	325.333	0.919038	n.s.
42	C. quilicii	C. podocarpi	Curtobacterium	0.00404245	0.0152964	0.264275	443.267	0	0.92329	n.s.
42	C. quilicii	C. podocarpi	NA_family_Burkholderiaceae	0.00347901	0.00350243	0.993313	85.3333	397.667	0.926949	**
42	C. quilicii	C. podocarpi	Neisseria	0.00339732	0.00652374	0.520762	280.2	178.333	0.930522	*
42	C. quilicii	C. podocarpi	Haemophilus	0.00310201	0.00328916	0.943103	10.6667	343	0.933785	**
42	C. quilicii	C. podocarpi	Pantoea	0.0030516	0.00265967	1.14736	289.6	253	0.936995	n.s.
42	C. quilicii	C. podocarpi	Ochrobactrum	0.0029359	0.00397502	0.738588	245.4	163.333	0.940083	n.s.
42	C. quilicii	C. podocarpi	Dysgonomonas	0.00285251	0.00300578	0.949009	33.0667	323	0.943083	n.s.
42	C. quilicii	C. podocarpi	Rothia	0.00229969	0.00238357	0.964809	40.4	262.667	0.945502	**
42	C. quilicii	C. podocarpi	Pectobacterium	0.00216031	0.00229035	0.943222	11.2	240	0.947774	n.s.
42	C. quilicii	C. podocarpi	Corynebacterium_1	0.00210873	0.0029035	0.726269	222.867	132	0.949992	n.s.
42	C. quilicii	C. podocarpi	Fructobacillus	0.00202863	0.00184428	1.09996	177.4	204.333	0.952126	n.s.
43	C. quilicii	C. rosa	Acetobacter	0.168528	0.100965	1.66916	5775.33	23355	0.230239	**
43	C. quilicii	C. rosa	Gluconobacter	0.121946	0.0757467	1.60992	16120.9	12308.3	0.396839	n.s.
43	C. quilicii	C. rosa	Serratia	0.0906441	0.110739	0.818537	1422.4	9706.67	0.520675	**
43	C. quilicii	C. rosa	Commensalibacter	0.0689314	0.167116	0.412476	7558.47	0	0.614847	n.s.
43	C. quilicii	C. rosa	Tatumella	0.0416834	0.107564	0.387522	4521.53	123.667	0.671794	n.s.
43	C. quilicii	C. rosa	NA_family_Orbaceae	0.039241	0.0546558	0.717965	116.2	4252.67	0.725404	**
43	C. quilicii	C. rosa	Morganella	0.0268103	0.0896788	0.298959	2901	100	0.762032	n.s.
43	C. quilicii	C. rosa	Providencia	0.0260524	0.0724713	0.359485	2667.87	482.667	0.797624	n.s.
43	C. quilicii	C. rosa	Komagataeibacter	0.0196979	0.038424	0.512646	1750.93	709.333	0.824535	n.s.
43	C. quilicii	C. rosa	Citrobacter	0.0140897	0.0404969	0.34792	1543.27	0	0.843784	n.s.
43	C. quilicii	C. rosa	Klebsiella	0.0126352	0.0198418	0.636798	862.6	870.667	0.861046	n.s.
43	C. quilicii	C. rosa	Lactobacillus	0.0116069	0.0266809	0.435027	1005.13	563.333	0.876903	*
43	C. quilicii	C. rosa	Candidatus_Schmidhempelia	0.0103503	0.0148033	0.699192	0	1132	0.891043	*
43	C. quilicii	C. rosa	Chishuiella	0.00905343	0.0333791	0.271231	982	15.3333	0.903412	n.s.
43	C. quilicii	C. rosa	NA_family_Enterobacteriaceae	0.00672047	0.00637554	1.0541	517	680	0.912593	n.s.
43	C. quilicii	C. rosa	Bacillus	0.00642943	0.00706612	0.909895	726.733	123	0.921377	n.s.
43	C. quilicii	C. rosa	Enterobacter	0.00596784	0.0095975	0.621812	655.533	4	0.92953	n.s.
43	C. quilicii	C. rosa	Curtobacterium	0.00404245	0.0152964	0.264275	443.267	0	0.935053	n.s.
43	C. quilicii	C. rosa	Pantoea	0.00264328	0.00281881	0.937731	289.6	123.667	0.938664	n.s.
43	C. quilicii	C. rosa	Neisseria	0.00256304	0.00710226	0.360876	280.2	0	0.942166	n.s.
43	C. quilicii	C. rosa	Ochrobactrum	0.00238225	0.004357	0.546764	245.4	56	0.94542	n.s.
43	C. quilicii	C. rosa	Corynebacterium_1	0.00204045	0.00327291	0.623437	222.867	0	0.948208	n.s.
43	C. quilicii	C. rosa	Leuconostoc	0.00199445	0.00555364	0.359124	214.8	1.33333	0.950932	n.s.
44	C. quilicii	B. zonata	Enterobacter	0.14734	0.0790807	1.86316	655.533	16752.7	0.156903	n.s.
44	C. quilicii	B. zonata	Gluconobacter	0.145592	0.138149	1.05388	16120.9	239.333	0.311945	*
44	C. quilicii	B. zonata	Klebsiella	0.127744	0.133945	0.953706	862.6	14342.3	0.44798	n.s.
44	C. quilicii	B. zonata	Lactococcus	0.109345	0.154361	0.708376	9.73333	11963	0.564423	*
44	C. quilicii	B. zonata	Commensalibacter	0.0689772	0.167227	0.412476	7558.47	0	0.637877	n.s.
44	C. quilicii	B. zonata	Acetobacter	0.051472	0.0579814	0.887733	5775.33	690.667	0.69269	n.s.
44	C. quilicii	B. zonata	Tatumella	0.0414405	0.107992	0.383738	4521.53	49.6667	0.73682	n.s.
44	C. quilicii	B. zonata	Morganella	0.032748	0.0866142	0.37809	2901	965.333	0.771694	n.s.
44	C. quilicii	B. zonata	Providencia	0.0243771	0.0742858	0.328153	2667.87	21	0.797653	n.s.
44	C. quilicii	B. zonata	Serratia	0.016236	0.0401567	0.404316	1422.4	587.333	0.814943	n.s.
44	C. quilicii	B. zonata	Komagataeibacter	0.0159874	0.0413756	0.386396	1750.93	0	0.831968	n.s.
44	C. quilicii	B. zonata	Citrobacter	0.0147126	0.039678	0.370801	1543.27	228.333	0.847635	n.s.
44	C. quilicii	B. zonata	Chishuiella	0.0113976	0.0320822	0.355262	982	325.667	0.859773	n.s.
44	C. quilicii	B. zonata	Lactobacillus	0.0100192	0.027834	0.359964	1005.13	234	0.870442	n.s.
44	C. quilicii	B. zonata	Zymobacter	0.00891946	0.0100898	0.884012	17	981	0.879941	n.s.
44	C. quilicii	B. zonata	Weissella	0.00707924	0.00527486	1.34207	34.8667	785	0.887479	n.s.
44	C. quilicii	B. zonata	Escherichia/Shigella	0.00680027	0.00911589	0.74598	187.6	638.333	0.894721	*
44	C. quilicii	B. zonata	Bacillus	0.00656332	0.00749756	0.875394	726.733	46	0.90171	n.s.
44	C. quilicii	B. zonata	NA_family_Enterobacteriaceae	0.00579338	0.00645666	0.897271	517	542	0.90788	n.s.
44	C. quilicii	B. zonata	Acinetobacter	0.00456901	0.00536265	0.852007	140.267	472.667	0.912745	n.s.
44	C. quilicii	B. zonata	Leuconostoc	0.00448574	0.00409775	1.09468	214.8	405.333	0.917522	n.s.
44	C. quilicii	B. zonata	Curtobacterium	0.0040875	0.0152821	0.26747	443.267	5.33333	0.921875	n.s.
44	C. quilicii	B. zonata	Pectobacterium	0.00371899	0.00516514	0.720016	11.2	403.333	0.925835	n.s.
44	C. quilicii	B. zonata	Pantoea	0.0035373	0.00285887	1.23731	289.6	369.667	0.929602	n.s.
44	C. quilicii	B. zonata	Sphingomonas	0.00315239	0.00445212	0.708065	4.4	343.333	0.932959	n.s.
44	C. quilicii	B. zonata	Neisseria	0.00270328	0.00692587	0.390316	280.2	47	0.935838	n.s.
44	C. quilicii	B. zonata	Ochrobactrum	0.00268414	0.00420901	0.637713	245.4	99.3333	0.938696	n.s.
44	C. quilicii	B. zonata	Corynebacterium_1	0.00224828	0.00276737	0.812424	222.867	186.333	0.941091	n.s.
44	C. quilicii	B. zonata	NA_family_Saccharimonadaceae	0.00206335	0.00141331	1.45995	13.6667	230	0.943288	**
44	C. quilicii	B. zonata	Pseudarthrobacter	0.00200229	0.00281148	0.712186	0	219	0.94542	**
44	C. quilicii	B. zonata	Massilia	0.00189333	0.00215259	0.879561	43.5333	209	0.947436	n.s.
44	C. quilicii	B. zonata	Hydrogenophilus	0.001792	0.00256295	0.699192	0	196	0.949345	**
44	C. quilicii	B. zonata	Kluyvera	0.0017727	0.00422531	0.419544	130	74.6667	0.951232	n.s.
45	B. zonata	C. rosa	Acetobacter	0.206833	0.0998196	2.07206	690.667	23355	0.218799	**
45	B. zonata	C. rosa	Enterobacter	0.152921	0.0821323	1.86189	16752.7	4	0.380567	n.s.
45	B. zonata	C. rosa	Klebsiella	0.124469	0.141556	0.87929	14342.3	870.667	0.512237	n.s.
45	B. zonata	C. rosa	Gluconobacter	0.110141	0.0248194	4.43769	239.333	12308.3	0.62875	n.s.
45	B. zonata	C. rosa	Lactococcus	0.109101	0.161531	0.675416	11963	0	0.744162	*
45	B. zonata	C. rosa	Serratia	0.0856029	0.117685	0.727391	587.333	9706.67	0.834718	*
45	B. zonata	C. rosa	NA_family_Orbaceae	0.0388119	0.0582179	0.666666	0	4252.67	0.875775	n.s.
45	B. zonata	C. rosa	Candidatus_Schmidhempelia	0.0103312	0.0154968	0.666666	0	1132	0.886704	*
45	B. zonata	C. rosa	Morganella	0.009125	0.0123386	0.739549	965.333	100	0.896357	n.s.
45	B. zonata	C. rosa	Zymobacter	0.00894906	0.0106444	0.840729	981	0	0.905824	n.s.
45	B. zonata	C. rosa	Weissella	0.00716793	0.00575753	1.24496	785	0	0.913406	n.s.
45	B. zonata	C. rosa	Komagataeibacter	0.00647321	0.00882061	0.733873	0	709.333	0.920254	n.s.
45	B. zonata	C. rosa	Escherichia/Shigella	0.00583336	0.00875005	0.666667	638.333	0	0.926425	n.s.
45	B. zonata	C. rosa	Lactobacillus	0.00456941	0.00338172	1.35121	234	563.333	0.931259	n.s.
45	B. zonata	C. rosa	Providencia	0.00434099	0.00437268	0.992753	21	482.667	0.935851	n.s.
45	B. zonata	C. rosa	Acinetobacter	0.00431902	0.00603274	0.71593	472.667	0	0.94042	n.s.
45	B. zonata	C. rosa	Pectobacterium	0.0036858	0.00549454	0.670812	403.333	0	0.944319	n.s.
45	B. zonata	C. rosa	Leuconostoc	0.00368544	0.00197383	1.86716	405.333	1.33333	0.948217	n.s.
45	B. zonata	C. rosa	Sphingomonas	0.00313109	0.00469663	0.666667	343.333	0	0.95153	n.s.
